# Supplementary material for: A Novel Two-Lipid Signature Is a Strong and Independent Prognostic Factor in Ovarian Cancer
Source: Cancers (Basel). 2021 Apr 7;13(8):1764. doi: 10.3390/cancers13081764 (PMC8067677; doi:10.3390/cancers13081764)
Supplement: Supplementary file 1 [file cancers-13-01764-s001.zip]

Archive with 2 entries (2 files):
- cancers-1139563 supplementary after proof.pdf
- cancers-1139563 Supplementary Table S2.xlsx
