# Supplementary material for: A Novel Two-Lipid Signature Is a Strong and Independent Prognostic Factor in Ovarian Cancer
Source: Cancers (Basel). 2021 Apr 7;13(8):1764. doi: 10.3390/cancers13081764 (PMC8067677; doi:10.3390/cancers13081764)
Supplement: Supplementary file 1 [file cancers-13-01764-s001.zip › cancers-1139563 Supplementary Table S2.xlsx]

## Sheet: Supplementary Table S2
Supplementary Table S2. Global serum lipidome, CA125 and HE4: alterations due to ovarian cancer and association with survival. In the lipid names, b and c mark lipids with the same m/z value but different retention time. In survival analyses, the adjusted models had age and FIGO stage as covariates.
	Overall survival						Progress-free survival						Malignant vs. benign					Stage I&II vs. benign					Stage III&IV vs. benign
	Unadjusted			Adjusted			Unadjusted			Adjusted			N malignant	N benign	Mean relative change (%)	p-value	C-statistic	N malignant	N benign	Mean relative change (%)	p-value	C-statistic	N malignant	N benign	Mean relative change (%)	p-value	C-statistic
Lipid name	HR (95% CI)	p-value	C-statistic	HR (95% CI)	p-value	C-statistic	HR (95% CI)	p-value	C-statistic	HR (95% CI)	p-value	C-statistic
Cer(d18:1/18:0) / PC(O-38:4)	2.07 (1.63, 2.63)	1.9e-09	0.707278	1.90 (1.46, 2.47)	1.6e-06	0.71681	1.72 (1.42, 2.08)	3.7e-08	0.643762	1.39 (1.14, 1.71)	0.0014	0.700287	197	114	147.849	1.6018e-26	0.829	43	114	59.019	3.91306e-05	0.715	152	114	175.111	4.25062e-29	0.865
PE(O-38:5)	0.62 (0.51, 0.76)	3.5e-06	0.682653	0.62 (0.50, 0.76)	6.2e-06	0.721959	0.68 (0.56, 0.81)	2.9e-05	0.62778	0.72 (0.60, 0.87)	0.00056	0.713897	197	114	-34.3118	2.81883e-11	0.718	43	114	-24.6032	0.00415565	0.636	152	114	-37.0595	2.63463e-12	0.741
PE(P-34:2)	0.64 (0.54, 0.77)	9.2e-07	0.676497	0.65 (0.54, 0.78)	4.3e-06	0.720242	0.68 (0.57, 0.81)	1.2e-05	0.61828	0.76 (0.64, 0.92)	0.0035	0.692424	197	114	-34.126	1.44135e-10	0.713	43	114	-18.6039	0.0540239	0.6	152	114	-38.6539	3.93356e-12	0.746
PC(O-36:3)b	0.60 (0.49, 0.74)	1.8e-06	0.674908	0.69 (0.55, 0.86)	0.00099	0.705199	0.66 (0.55, 0.79)	9.9e-06	0.616291	0.83 (0.68, 1.00)	0.05	0.674883	197	114	-27.4929	1.28242e-13	0.746	43	114	-14.8315	0.0118482	0.636	152	114	-31.2949	8.5162e-16	0.779
PC(30:1)	0.56 (0.44, 0.70)	4.3e-07	0.673816	0.56 (0.44, 0.71)	2.4e-06	0.724382	0.64 (0.53, 0.77)	2.9e-06	0.63161	0.69 (0.57, 0.83)	0.00015	0.703765	197	114	-29.5275	4.14623e-05	0.633	43	114	-10.3435	0.437288	0.536	152	114	-34.8653	1.84632e-06	0.66
PE(O-34:1)	0.70 (0.60, 0.82)	8e-06	0.672525	0.76 (0.65, 0.89)	0.00078	0.707824	0.67 (0.58, 0.78)	1.3e-07	0.644278	0.78 (0.67, 0.90)	0.0011	0.714426	197	114	-30.1459	8.30666e-07	0.691	43	114	-12.1261	0.554576	0.578	152	114	-35.4419	2.27712e-08	0.725
PE(O-36:4)	0.69 (0.57, 0.82)	5.1e-05	0.672525	0.67 (0.56, 0.81)	4.5e-05	0.718021	0.76 (0.64, 0.89)	0.00087	0.608411	0.80 (0.68, 0.94)	0.0068	0.698548	197	114	-35.3407	6.29178e-10	0.695	43	114	-28.7305	0.00588876	0.621	152	114	-37.2077	2.81141e-10	0.716
PC(O-38:4)	0.55 (0.44, 0.69)	2.6e-07	0.671731	0.63 (0.50, 0.81)	0.0003	0.703584	0.59 (0.49, 0.72)	1.4e-07	0.625276	0.76 (0.62, 0.93)	0.0077	0.677605	197	114	-20.718	1.13277e-12	0.731	43	114	-6.3611	0.155253	0.583	152	114	-24.9918	4.22357e-16	0.776
PE(O-34:2)	0.67 (0.56, 0.81)	1.9e-05	0.671731	0.69 (0.57, 0.83)	9.7e-05	0.714992	0.72 (0.62, 0.85)	5e-05	0.627117	0.78 (0.67, 0.91)	0.0017	0.711629	197	114	-42.0222	5.87807e-12	0.716	43	114	-31.0279	0.00461041	0.635	152	114	-45.5224	8.02112e-13	0.741
PC(O-34:2)	0.59 (0.48, 0.74)	3e-06	0.671036	0.64 (0.51, 0.82)	0.00028	0.708228	0.65 (0.54, 0.77)	1.7e-06	0.630432	0.76 (0.63, 0.91)	0.0039	0.696431	197	114	-27.433	1.22166e-10	0.713	43	114	-10.5749	0.139681	0.565	152	114	-32.2483	2.88588e-13	0.755
LPC(14:0_sn1)	0.63 (0.52, 0.76)	1.8e-06	0.669149	0.69 (0.56, 0.84)	0.00032	0.701969	0.67 (0.57, 0.79)	1.3e-06	0.638975	0.81 (0.68, 0.96)	0.014	0.6925	197	114	-33.6983	6.9294e-14	0.743	43	114	-17.2326	0.0222521	0.625	152	114	-38.885	2.27665e-16	0.78
PC(31:1)	0.65 (0.53, 0.79)	1.4e-05	0.668057	0.60 (0.48, 0.75)	5.3e-06	0.720949	0.73 (0.62, 0.86)	0.00014	0.623877	0.72 (0.60, 0.86)	0.00036	0.711629	197	114	-16.5945	0.01216	0.58	43	114	-1.09857	0.976159	0.51	152	114	-20.6817	0.00214948	0.604
Cer(d18:1/18:0)	1.80 (1.43, 2.26)	6.3e-07	0.667461	1.67 (1.31, 2.15)	4.6e-05	0.70843	1.51 (1.25, 1.83)	1.8e-05	0.609368	1.32 (1.08, 1.62)	0.0061	0.690912	197	114	85.7298	7.79022e-23	0.81	43	114	50.0982	5.8879e-05	0.719	152	114	97.075	1.66419e-24	0.839
LPE(18:2_sn1)	0.63 (0.52, 0.77)	4.6e-06	0.667262	0.66 (0.53, 0.82)	0.00015	0.701363	0.67 (0.57, 0.78)	3.2e-07	0.642731	0.78 (0.66, 0.92)	0.0034	0.699758	197	114	-19.4466	0.000122821	0.622	43	114	10.8886	0.462638	0.541	152	114	-28.7727	3.36502e-07	0.673
PC(O-36:3)	0.57 (0.46, 0.72)	2.2e-06	0.667262	0.63 (0.50, 0.81)	0.00027	0.707017	0.63 (0.52, 0.75)	6.1e-07	0.635366	0.75 (0.62, 0.91)	0.0041	0.693483	197	114	-22.2798	5.93004e-09	0.694	43	114	-5.44179	0.358941	0.546	152	114	-27.1934	1.04167e-11	0.738
PE(P-36:3)	0.70 (0.58, 0.84)	0.00017	0.663986	0.69 (0.57, 0.83)	0.00013	0.712468	0.78 (0.66, 0.93)	0.0048	0.605759	0.81 (0.68, 0.95)	0.012	0.699758	197	114	-35.9956	5.00273e-08	0.678	43	114	-30.3155	0.00943422	0.628	152	114	-37.6438	2.80659e-08	0.692
LPC(14:0_sn2)	0.64 (0.53, 0.78)	5.6e-06	0.661901	0.71 (0.58, 0.87)	0.001	0.696719	0.68 (0.58, 0.80)	2.3e-06	0.635145	0.82 (0.69, 0.97)	0.023	0.691517	197	114	-33.0803	3.28549e-13	0.736	43	114	-17.2204	0.0252662	0.619	152	114	-38.0515	1.65328e-15	0.773
PE(O-36:2)	0.64 (0.52, 0.79)	1.6e-05	0.65912	0.66 (0.54, 0.81)	6.2e-05	0.69894	0.70 (0.58, 0.83)	5.5e-05	0.618206	0.75 (0.63, 0.90)	0.0016	0.699909	197	114	-37.8654	2.48507e-10	0.711	43	114	-27.6977	0.0107561	0.621	152	114	-40.99	2.66178e-11	0.739
PI(36:1)	0.56 (0.44, 0.71)	1.5e-06	0.658425	0.60 (0.48, 0.76)	2.1e-05	0.718526	0.62 (0.51, 0.75)	1.2e-06	0.632715	0.67 (0.55, 0.81)	4.5e-05	0.709814	197	114	-22.3802	3.57064e-07	0.673	43	114	-7.10863	0.337619	0.559	152	114	-26.6018	6.8807e-09	0.704
PE(O-36:1)	0.62 (0.51, 0.77)	7.5e-06	0.658127	0.61 (0.49, 0.75)	7.2e-06	0.712468	0.69 (0.58, 0.83)	7.7e-05	0.624319	0.69 (0.57, 0.84)	0.00022	0.713443	197	114	-32.5957	1.67014e-10	0.709	43	114	-20.6339	0.0168211	0.604	152	114	-36.1538	6.69427e-12	0.741
PC(32:2)	0.61 (0.49, 0.75)	5.9e-06	0.656836	0.67 (0.53, 0.84)	0.00047	0.705199	0.65 (0.54, 0.78)	2.6e-06	0.631021	0.76 (0.63, 0.91)	0.0037	0.686829	197	114	-28.1977	2.03784e-10	0.703	43	114	-10.2585	0.15026	0.577	152	114	-33.442	1.12229e-12	0.74
PC(O-32:1)	0.62 (0.50, 0.76)	7.5e-06	0.656439	0.69 (0.56, 0.87)	0.0013	0.697627	0.65 (0.54, 0.77)	1.1e-06	0.629106	0.79 (0.66, 0.95)	0.01	0.689778	197	114	-12.159	0.000273577	0.632	43	114	9.08884	0.323295	0.541	152	114	-18.1177	9.01382e-07	0.68
PC(34:3)	0.62 (0.50, 0.77)	1.7e-05	0.655943	0.66 (0.53, 0.82)	0.00022	0.701262	0.66 (0.55, 0.80)	1.4e-05	0.621741	0.77 (0.64, 0.94)	0.0087	0.683729	197	114	-21.8772	7.40455e-07	0.658	43	114	-5.52564	0.478245	0.53	152	114	-26.8902	8.05336e-09	0.697
PE(O-38:4)	0.69 (0.57, 0.84)	0.00016	0.65495	0.64 (0.53, 0.78)	7.1e-06	0.717113	0.79 (0.66, 0.93)	0.0054	0.599352	0.77 (0.65, 0.91)	0.0023	0.714199	197	114	-32.6516	4.03719e-07	0.658	43	114	-30.4656	0.00578035	0.631	152	114	-33.3082	5.45928e-07	0.666
LPE(18:2_sn2)	0.64 (0.53, 0.79)	1.8e-05	0.654056	0.68 (0.55, 0.85)	0.00056	0.691267	0.67 (0.57, 0.78)	4.5e-07	0.639564	0.78 (0.66, 0.93)	0.0044	0.694541	197	114	-16.6202	0.00106445	0.599	43	114	13.8496	0.254375	0.566	152	114	-25.8821	5.42001e-06	0.65
LPC(24:0_sn2)	0.73 (0.62, 0.88)	0.00056	0.653758	0.81 (0.66, 0.98)	0.034	0.683594	0.75 (0.66, 0.87)	6.2e-05	0.618206	0.91 (0.78, 1.07)	0.24	0.670422	197	114	-17.364	6.56511e-08	0.669	43	114	-0.439043	0.705082	0.499	152	114	-22.1094	3.20015e-10	0.717
LPC(24:0_sn1)	0.74 (0.62, 0.88)	0.00052	0.65356	0.81 (0.67, 0.99)	0.037	0.684301	0.75 (0.65, 0.86)	3.1e-05	0.621815	0.90 (0.77, 1.06)	0.21	0.673295	197	114	-17.2873	7.31147e-08	0.668	43	114	-0.324022	0.775522	0.507	152	114	-22.0106	2.66602e-10	0.717
PE(O-40:4)	0.76 (0.65, 0.88)	0.00039	0.65356	0.78 (0.66, 0.91)	0.0023	0.703584	0.79 (0.68, 0.90)	0.00057	0.612977	0.86 (0.75, 0.99)	0.035	0.702404	197	114	-24.4053	1.25278e-08	0.681	43	114	-15.6228	0.0243548	0.614	152	114	-26.7729	3.37158e-09	0.699
LPC(O-24:0)	0.72 (0.60, 0.86)	0.0003	0.65346	0.79 (0.65, 0.96)	0.019	0.692882	0.73 (0.63, 0.84)	9.5e-06	0.636618	0.90 (0.77, 1.06)	0.21	0.674051	197	114	-14.475	7.26716e-07	0.65	43	114	6.06898	0.570952	0.547	152	114	-20.6653	2.60933e-10	0.711
PC(O-40:3)	0.69 (0.58, 0.82)	3.8e-05	0.65346	0.78 (0.63, 0.95)	0.014	0.690863	0.71 (0.61, 0.82)	5.3e-06	0.622183	0.87 (0.73, 1.03)	0.11	0.668759	197	114	-16.2381	1.92442e-06	0.658	43	114	6.1539	0.660686	0.507	152	114	-22.7514	1.73249e-09	0.707
LPC(22:0_sn1)	0.74 (0.62, 0.88)	0.00078	0.65207	0.83 (0.68, 1.02)	0.077	0.678344	0.74 (0.64, 0.85)	1.9e-05	0.627707	0.92 (0.78, 1.08)	0.32	0.666415	197	114	-26.6293	7.62095e-13	0.731	43	114	-4.85398	0.301316	0.552	152	114	-32.9006	1.75205e-16	0.782
TAG(14:1/16:1/18:0)	0.63 (0.52, 0.76)	2.2e-06	0.651475	0.57 (0.46, 0.71)	5.6e-07	0.715093	0.78 (0.66, 0.92)	0.0036	0.595522	0.77 (0.64, 0.93)	0.0064	0.694314	197	114	-11.6886	0.5332	0.486	43	114	2.72423	0.357583	0.564	152	114	-15.5238	0.258885	0.536
PE(P-36:2)	0.69 (0.58, 0.83)	8.3e-05	0.650581	0.71 (0.59, 0.86)	0.00039	0.700959	0.72 (0.61, 0.85)	7.5e-05	0.613492	0.80 (0.67, 0.95)	0.011	0.693634	197	114	-34.6057	2.10915e-13	0.729	43	114	-16.2743	0.0305624	0.599	152	114	-40.0169	2.7365e-15	0.768
LPC(O-22:0)	0.71 (0.59, 0.86)	0.00032	0.650482	0.82 (0.66, 1.00)	0.055	0.682786	0.72 (0.62, 0.84)	2.1e-05	0.633083	0.93 (0.78, 1.10)	0.4	0.668683	197	114	-20.6431	1.22816e-09	0.689	43	114	2.49716	0.985318	0.511	152	114	-27.6355	8.58613e-14	0.751
TAG(14:0/16:0/18:2)	0.62 (0.52, 0.75)	9.2e-07	0.648992	0.61 (0.49, 0.75)	2e-06	0.715497	0.74 (0.63, 0.87)	0.00031	0.604286	0.78 (0.65, 0.94)	0.007	0.691895	197	114	-12.0685	0.191476	0.462	43	114	7.86347	0.222566	0.574	152	114	-17.5981	0.0351106	0.57
LPC(22:0_sn2)	0.72 (0.60, 0.86)	0.00041	0.648893	0.83 (0.67, 1.02)	0.079	0.675215	0.71 (0.61, 0.82)	2.8e-06	0.627486	0.89 (0.76, 1.06)	0.19	0.670876	197	114	-26.4013	3.53934e-12	0.72	43	114	-3.92037	0.414407	0.534	152	114	-32.9152	6.63778e-16	0.774
PC(28:0)	0.61 (0.48, 0.76)	1.1e-05	0.647999	0.63 (0.49, 0.80)	0.00013	0.702776	0.66 (0.55, 0.79)	8.1e-06	0.620931	0.73 (0.60, 0.89)	0.0015	0.687661	197	114	-36.7291	1.23011e-07	0.674	43	114	-15.5033	0.170844	0.572	152	114	-43.0631	2.10871e-09	0.705
PE(O-40:6)	0.73 (0.61, 0.88)	0.00069	0.647801	0.71 (0.59, 0.85)	0.00025	0.71156	0.77 (0.65, 0.90)	0.0013	0.60738	0.81 (0.69, 0.96)	0.012	0.708604	197	114	-22.3987	2.22402e-05	0.634	43	114	-11.9317	0.199475	0.543	152	114	-25.4122	3.24201e-06	0.661
PC(40:8)	0.70 (0.58, 0.85)	0.00024	0.647602	0.75 (0.61, 0.91)	0.0041	0.694498	0.67 (0.57, 0.79)	1.6e-06	0.63242	0.82 (0.68, 0.97)	0.023	0.684788	197	114	-24.6296	1.49346e-08	0.674	43	114	0.0836279	0.688221	0.51	152	114	-32.1228	1.52353e-11	0.724
LPE(20:3_sn1)	0.66 (0.55, 0.79)	8.3e-06	0.64641	0.70 (0.57, 0.85)	0.0003	0.701565	0.71 (0.61, 0.83)	1.2e-05	0.617101	0.82 (0.70, 0.95)	0.01	0.684409	197	114	-17.1776	5.67185e-05	0.626	43	114	-1.49656	0.783778	0.521	152	114	-22.7706	1.04665e-06	0.663
LPC(P-18:0)	0.64 (0.52, 0.78)	8.8e-06	0.645715	0.74 (0.58, 0.93)	0.0097	0.6842	0.67 (0.58, 0.79)	4.4e-07	0.633525	0.90 (0.74, 1.08)	0.24	0.661349	197	114	-14.1485	3.65549e-05	0.634	43	114	18.1521	0.213379	0.585	152	114	-24.2713	2.48929e-09	0.703
PC(P-36:3)	0.69 (0.55, 0.86)	0.0012	0.645418	0.73 (0.57, 0.92)	0.009	0.666532	0.77 (0.63, 0.94)	0.01	0.592503	0.88 (0.72, 1.08)	0.22	0.648722	197	114	-18.8603	4.42283e-08	0.709	43	114	-13.4883	0.0321758	0.618	152	114	-20.3173	1.39274e-08	0.735
PE(O-38:3)	0.69 (0.57, 0.83)	6.3e-05	0.645219	0.71 (0.58, 0.86)	0.00056	0.706209	0.74 (0.63, 0.87)	0.00023	0.613492	0.84 (0.71, 1.00)	0.051	0.690534	197	114	-27.722	3.40241e-09	0.698	43	114	-8.83877	0.200947	0.574	152	114	-33.036	5.09806e-11	0.733
LPC(20:0_sn1)	0.70 (0.58, 0.85)	0.00041	0.64512	0.81 (0.65, 1.00)	0.053	0.681171	0.68 (0.58, 0.81)	5.6e-06	0.619605	0.88 (0.74, 1.06)	0.19	0.664978	197	114	-27.2458	5.53322e-14	0.746	43	114	-5.86853	0.209912	0.579	152	114	-33.4802	7.92134e-18	0.795
PC(O-38:3)	0.69 (0.57, 0.83)	7.1e-05	0.64512	0.75 (0.61, 0.93)	0.0087	0.689248	0.71 (0.61, 0.84)	4.2e-05	0.604065	0.87 (0.72, 1.04)	0.12	0.667851	197	114	-24.6497	1.63593e-10	0.71	43	114	-7.25634	0.195583	0.569	152	114	-29.8563	3.32526e-13	0.752
PE(O-38:6)	0.74 (0.61, 0.89)	0.0014	0.64512	0.75 (0.61, 0.91)	0.0039	0.695305	0.75 (0.63, 0.89)	0.0011	0.604507	0.83 (0.69, 0.99)	0.034	0.69439	197	114	-23.815	2.39677e-05	0.641	43	114	-8.50845	0.369792	0.543	152	114	-28.0013	1.62532e-06	0.667
PI(36:3)b	0.64 (0.52, 0.79)	3.5e-05	0.644524	0.66 (0.53, 0.83)	0.00037	0.70318	0.67 (0.56, 0.80)	1.2e-05	0.609515	0.78 (0.65, 0.93)	0.0069	0.673597	197	114	-22.5808	2.31562e-06	0.653	43	114	-6.40474	0.522419	0.533	152	114	-27.4887	2.68801e-08	0.69
TAG(14:1/16:0/18:1)	0.65 (0.54, 0.79)	7.5e-06	0.644425	0.59 (0.47, 0.73)	2.3e-06	0.714387	0.76 (0.64, 0.89)	0.00076	0.607674	0.73 (0.61, 0.89)	0.0015	0.692802	197	114	-19.9996	0.0486065	0.556	43	114	-1.1764	0.701845	0.544	152	114	-25.0081	0.0100312	0.583
LPC(O-18:1)	0.69 (0.57, 0.84)	0.00019	0.643531	0.81 (0.65, 1.00)	0.055	0.680969	0.71 (0.60, 0.83)	1.2e-05	0.628222	0.92 (0.77, 1.10)	0.38	0.666793	197	114	-25.6291	2.74599e-16	0.758	43	114	-8.49269	0.0864198	0.579	152	114	-30.8842	2.2207e-20	0.813
PC(35:3)	0.67 (0.54, 0.82)	9e-05	0.641843	0.69 (0.56, 0.85)	0.00056	0.694094	0.67 (0.56, 0.80)	1.2e-05	0.617985	0.78 (0.65, 0.94)	0.0076	0.686073	197	114	-21.9911	6.20668e-10	0.694	43	114	-5.4507	0.275771	0.56	152	114	-27.0107	2.48637e-12	0.735
PE(P-38:3)	0.69 (0.56, 0.85)	0.00045	0.641843	0.67 (0.55, 0.82)	8.7e-05	0.703786	0.80 (0.67, 0.95)	0.012	0.59184	0.77 (0.65, 0.92)	0.0032	0.708075	197	114	-29.1433	2.24313e-05	0.632	43	114	-30.2155	0.0113378	0.629	152	114	-28.9777	4.84533e-05	0.635
PI(34:1)	0.59 (0.47, 0.76)	2.9e-05	0.641843	0.60 (0.47, 0.77)	4.9e-05	0.70843	0.67 (0.55, 0.83)	0.00016	0.603697	0.71 (0.58, 0.86)	0.00069	0.6925	197	114	-15.4319	0.00376073	0.596	43	114	-2.29545	0.994942	0.497	152	114	-19.027	0.000410629	0.622
SM(32:0)	0.71 (0.57, 0.87)	0.0012	0.641744	0.73 (0.58, 0.92)	0.0069	0.691166	0.72 (0.61, 0.86)	0.00033	0.621594	0.81 (0.66, 0.98)	0.03	0.689702	197	114	-9.5755	0.0121303	0.583	43	114	3.6512	0.646824	0.549	152	114	-13.4711	0.000898703	0.621
LPC(O-24:1)	0.66 (0.54, 0.80)	3.5e-05	0.640751	0.76 (0.61, 0.95)	0.017	0.691368	0.68 (0.59, 0.80)	1.5e-06	0.641626	0.90 (0.75, 1.07)	0.23	0.673371	197	114	-17.9804	9.66792e-08	0.674	43	114	13.4141	0.519204	0.558	152	114	-27.7441	4.88923e-13	0.747
PE(P-36:1)	0.70 (0.59, 0.83)	7.1e-05	0.639162	0.71 (0.60, 0.86)	0.00026	0.707219	0.69 (0.58, 0.81)	6.2e-06	0.623803	0.75 (0.64, 0.89)	0.001	0.70989	197	114	-24.0537	5.27497e-08	0.678	43	114	-8.28282	0.288257	0.557	152	114	-28.7268	7.66118e-10	0.714
Cer(d18:1/20:0)	1.61 (1.28, 2.02)	4.5e-05	0.638864	1.49 (1.17, 1.88)	0.0011	0.702373	1.34 (1.11, 1.61)	0.0024	0.580277	1.22 (1.00, 1.49)	0.05	0.679344	197	114	45.8345	2.20358e-16	0.761	43	114	31.8439	5.10473e-05	0.703	152	114	50.4502	7.98727e-17	0.78
PC(30:0)	0.66 (0.53, 0.81)	7.9e-05	0.637673	0.68 (0.55, 0.85)	0.00066	0.699142	0.67 (0.56, 0.80)	8e-06	0.616733	0.75 (0.62, 0.89)	0.0015	0.691365	197	114	-12.71	0.00195202	0.6	43	114	0.062292	0.888208	0.507	152	114	-16.182	0.000125266	0.63
LPC(19:0_sn2)	0.76 (0.63, 0.92)	0.0054	0.637573	0.87 (0.70, 1.08)	0.2	0.669359	0.72 (0.62, 0.85)	5.9e-05	0.614597	0.94 (0.78, 1.12)	0.48	0.65719	197	114	-26.0141	1.63671e-12	0.722	43	114	-6.63464	0.253892	0.55	152	114	-32.2962	3.58362e-16	0.776
PI(38:2)	0.65 (0.52, 0.80)	7.3e-05	0.636779	0.69 (0.55, 0.86)	0.00077	0.700959	0.65 (0.54, 0.77)	1e-06	0.629474	0.74 (0.62, 0.89)	0.0011	0.692651	197	114	-17.3339	1.17358e-06	0.65	43	114	4.56694	0.763427	0.483	152	114	-23.9215	2.00546e-09	0.701
Cer(d20:1/18:0)	1.63 (1.29, 2.05)	3.4e-05	0.636382	1.44 (1.14, 1.81)	0.0022	0.69056	1.39 (1.15, 1.68)	0.00072	0.579393	1.19 (0.99, 1.44)	0.063	0.678134	197	114	70.0537	1.33228e-09	0.705	43	114	30.9505	0.00843548	0.657	152	114	82.2004	4.74219e-10	0.722
LPC(P-16:0)	0.71 (0.59, 0.85)	0.0002	0.636183	0.78 (0.64, 0.96)	0.019	0.686017	0.72 (0.63, 0.83)	6.1e-06	0.63706	0.91 (0.77, 1.07)	0.27	0.675412	197	114	-7.83682	0.00197172	0.596	43	114	19.8132	0.137407	0.614	152	114	-16.1667	1.68807e-06	0.661
PC(32:1)	0.66 (0.53, 0.82)	0.00015	0.636183	0.61 (0.48, 0.77)	4.1e-05	0.702978	0.74 (0.62, 0.89)	0.0011	0.597805	0.70 (0.57, 0.85)	0.00035	0.701951	197	114	-13.4127	0.219458	0.474	43	114	0.27471	0.799648	0.526	152	114	-16.9156	0.108089	0.537
TAG(18:1/18:1/20:4)	1.38 (1.10, 1.72)	0.005	0.635885	1.29 (1.04, 1.60)	0.021	0.701666	1.39 (1.16, 1.67)	0.00037	0.598689	1.28 (1.08, 1.53)	0.0056	0.682141	197	114	30.0984	3.06755e-10	0.708	43	114	18.1207	0.00214115	0.648	152	114	33.9326	1.41965e-11	0.728
PI(38:1)	0.69 (0.57, 0.82)	5.8e-05	0.635587	0.73 (0.61, 0.88)	0.00088	0.694498	0.67 (0.57, 0.80)	4.3e-06	0.620047	0.77 (0.65, 0.92)	0.004	0.685392	197	114	-20.6651	3.57869e-06	0.646	43	114	0.802053	0.936657	0.499	152	114	-27.1685	2.08871e-08	0.69
PE(P-36:4)	0.70 (0.57, 0.86)	0.00075	0.635091	0.66 (0.52, 0.84)	0.00056	0.691267	0.82 (0.68, 0.98)	0.031	0.572838	0.86 (0.70, 1.05)	0.14	0.664827	197	114	-23.4418	2.51177e-06	0.658	43	114	-13.7074	0.101041	0.574	152	114	-26.0805	3.80825e-07	0.681
PC(38:6)	0.73 (0.61, 0.87)	0.00067	0.634892	0.81 (0.66, 0.99)	0.039	0.668652	0.75 (0.64, 0.88)	0.00033	0.597658	0.93 (0.79, 1.11)	0.45	0.656964	197	114	-27.0079	2.52371e-12	0.731	43	114	-7.94977	0.111371	0.608	152	114	-32.6098	1.03091e-14	0.767
PE(40:3)	0.66 (0.54, 0.81)	8.3e-05	0.634892	0.64 (0.51, 0.80)	0.00012	0.685714	0.77 (0.64, 0.91)	0.0033	0.587126	0.80 (0.66, 0.98)	0.027	0.674051	197	114	-28.7872	2.8037e-07	0.67	43	114	-17.2779	0.0621125	0.584	152	114	-32.4612	2.46618e-08	0.698
CE(18:0)	0.69 (0.56, 0.86)	0.00097	0.634793	0.76 (0.61, 0.96)	0.02	0.68319	0.73 (0.61, 0.88)	0.0009	0.595817	0.90 (0.74, 1.09)	0.28	0.667927	197	114	-18.4718	2.05654e-06	0.655	43	114	0.177108	0.714373	0.504	152	114	-23.8651	1.12373e-08	0.7
PC(28:1)	0.61 (0.48, 0.76)	1.7e-05	0.634793	0.59 (0.46, 0.75)	2.6e-05	0.704695	0.69 (0.58, 0.83)	5.7e-05	0.60981	0.73 (0.60, 0.88)	0.0013	0.688568	197	114	-30.8662	0.000279543	0.623	43	114	-4.15397	0.532037	0.529	152	114	-38.9658	1.51993e-05	0.653
PC(36:3)	0.64 (0.51, 0.80)	0.0001	0.634594	0.69 (0.54, 0.87)	0.0017	0.6842	0.65 (0.54, 0.78)	3.3e-06	0.618574	0.78 (0.65, 0.95)	0.011	0.677227	197	114	-20.7671	4.41653e-10	0.703	43	114	-1.89072	0.522071	0.54	152	114	-26.1178	4.30572e-13	0.749
PE(P-38:4)	0.74 (0.61, 0.89)	0.0011	0.634396	0.70 (0.58, 0.85)	0.00024	0.713478	0.81 (0.69, 0.95)	0.01	0.578215	0.84 (0.71, 0.98)	0.029	0.70059	197	114	-31.0089	4.68567e-07	0.652	43	114	-15.9471	0.0663083	0.591	152	114	-35.4814	9.24561e-08	0.671
LPC(20:0_sn2)	0.71 (0.58, 0.87)	0.00081	0.633899	0.83 (0.67, 1.03)	0.097	0.671984	0.69 (0.58, 0.81)	7.8e-06	0.614597	0.89 (0.74, 1.07)	0.21	0.661424	197	114	-26.9213	2.34918e-13	0.737	43	114	-5.48949	0.236608	0.571	152	114	-33.188	4.58144e-17	0.785
SM(35:0)	0.68 (0.54, 0.85)	0.00079	0.6338	0.78 (0.61, 1.00)	0.049	0.664715	0.67 (0.56, 0.81)	3.5e-05	0.614597	0.84 (0.68, 1.03)	0.096	0.669515	197	114	-8.02471	0.179935	0.554	43	114	30.0117	0.0432917	0.62	152	114	-18.5348	0.00553481	0.602
PE(O-36:3)	0.77 (0.64, 0.92)	0.0048	0.633701	0.82 (0.67, 0.99)	0.041	0.670268	0.79 (0.67, 0.93)	0.0041	0.589999	0.89 (0.76, 1.05)	0.16	0.670649	197	114	-46.4153	1.00072e-08	0.681	43	114	-39.3187	0.014981	0.611	152	114	-48.7279	1.40143e-09	0.704
LPC(17:1_sn1)	0.70 (0.57, 0.86)	0.00051	0.633502	0.76 (0.62, 0.93)	0.0084	0.680262	0.68 (0.57, 0.81)	2.1e-05	0.615923	0.82 (0.68, 0.99)	0.04	0.685241	197	114	-24.2902	1.35849e-13	0.731	43	114	-11.1345	0.0315185	0.613	152	114	-28.6874	5.16428e-16	0.77
LPC(17:1_sn2)	0.71 (0.58, 0.86)	0.0006	0.633403	0.79 (0.64, 0.97)	0.024	0.671378	0.68 (0.57, 0.81)	1.2e-05	0.620194	0.84 (0.70, 1.01)	0.063	0.684712	197	114	-23.2875	1.10779e-11	0.713	43	114	-8.25853	0.133623	0.586	152	114	-27.9601	3.42622e-14	0.753
PI(37:4)	0.74 (0.62, 0.88)	0.00069	0.633403	0.67 (0.55, 0.82)	0.00011	0.698031	0.82 (0.70, 0.96)	0.014	0.589483	0.81 (0.68, 0.96)	0.016	0.691214	197	114	-18.6862	0.000586926	0.615	43	114	-11.0963	0.240484	0.55	152	114	-21.1361	0.000188966	0.636
LPC(18:2_sn1)	0.72 (0.59, 0.88)	0.0012	0.633204	0.80 (0.65, 1.00)	0.046	0.675114	0.71 (0.60, 0.83)	3e-05	0.624834	0.87 (0.73, 1.04)	0.14	0.681763	197	114	-16.0269	8.39851e-08	0.662	43	114	1.27779	0.96814	0.519	152	114	-21.2882	7.92838e-11	0.717
PI(34:0)	0.61 (0.49, 0.76)	8.7e-06	0.633204	0.61 (0.49, 0.75)	7.3e-06	0.697224	0.71 (0.58, 0.87)	0.00084	0.58499	0.71 (0.58, 0.86)	0.00071	0.694163	197	114	-15.5493	0.0752691	0.554	43	114	-7.19027	0.994946	0.497	152	114	-17.5108	0.0348551	0.568
LPC(15:0_sn2)	0.73 (0.61, 0.89)	0.0013	0.63241	0.82 (0.67, 1.00)	0.051	0.671176	0.72 (0.61, 0.85)	8.7e-05	0.618574	0.91 (0.76, 1.08)	0.29	0.665281	197	114	-23.419	2.29388e-11	0.726	43	114	-6.74012	0.228442	0.569	152	114	-28.4941	5.11326e-14	0.774
SM(30:2)	0.68 (0.55, 0.84)	0.00042	0.63241	0.75 (0.60, 0.93)	0.0098	0.679657	0.74 (0.62, 0.88)	0.00058	0.59346	0.90 (0.75, 1.08)	0.26	0.665507	197	114	-35.32	2.24938e-13	0.738	43	114	-17.0968	0.034812	0.623	152	114	-40.6457	1.14707e-15	0.771
LPC(19:0_sn1)	0.77 (0.64, 0.93)	0.0057	0.632311	0.86 (0.69, 1.06)	0.16	0.671681	0.74 (0.63, 0.86)	0.00014	0.605833	0.94 (0.79, 1.12)	0.49	0.658173	197	114	-25.5988	2.56204e-11	0.717	43	114	-6.89537	0.242757	0.558	152	114	-31.358	1.82658e-14	0.766
Lyso SM(d18:1)	0.74 (0.62, 0.88)	0.00092	0.632311	0.80 (0.66, 0.98)	0.033	0.682484	0.75 (0.65, 0.86)	5.7e-05	0.616512	0.92 (0.78, 1.08)	0.32	0.668078	197	114	-17.6111	2.22827e-07	0.661	43	114	-1.11214	0.772399	0.517	152	114	-22.8264	9.01645e-10	0.708
PC(38:7)	0.74 (0.62, 0.89)	0.0011	0.631715	0.76 (0.63, 0.92)	0.0044	0.692075	0.72 (0.61, 0.85)	0.00013	0.607821	0.83 (0.70, 1.00)	0.046	0.673673	197	114	-15.1984	0.000393059	0.604	43	114	3.89113	0.723987	0.533	152	114	-21.0873	7.62641e-06	0.646
LPC(15:0_sn1)	0.74 (0.61, 0.89)	0.0018	0.631616	0.81 (0.66, 1.00)	0.046	0.674508	0.73 (0.62, 0.86)	0.00014	0.617101	0.91 (0.76, 1.09)	0.3	0.6646	197	114	-22.8926	2.4569e-11	0.727	43	114	-6.72709	0.209642	0.578	152	114	-27.838	5.14412e-14	0.773
CE(14:1)	0.69 (0.56, 0.85)	0.00069	0.631516	0.70 (0.55, 0.88)	0.0024	0.689551	0.78 (0.65, 0.92)	0.0044	0.58558	0.84 (0.70, 1.02)	0.075	0.6708	197	114	-38.2423	2.95007e-09	0.689	43	114	-22.2941	0.0338659	0.601	152	114	-43.4784	8.89066e-11	0.717
LPE(20:3_sn2)	0.73 (0.63, 0.84)	2.4e-05	0.63102	0.76 (0.64, 0.89)	0.00081	0.686926	0.77 (0.67, 0.88)	9.2e-05	0.602519	0.86 (0.74, 0.99)	0.034	0.673371	197	114	-16.4946	5.34123e-05	0.627	43	114	-1.82334	0.651316	0.532	152	114	-21.4333	3.74414e-06	0.66
PC(36:6)	0.70 (0.57, 0.84)	0.00018	0.630424	0.72 (0.59, 0.89)	0.0019	0.701464	0.73 (0.62, 0.86)	0.00016	0.60436	0.81 (0.68, 0.97)	0.018	0.677907	197	114	-24.1772	1.5976e-05	0.641	43	114	-6.26536	0.378836	0.539	152	114	-29.5592	7.67705e-07	0.672
LPC(16:0_sn1)	0.74 (0.62, 0.89)	0.0016	0.629431	0.85 (0.69, 1.04)	0.11	0.673498	0.73 (0.63, 0.86)	7.6e-05	0.613198	0.94 (0.78, 1.12)	0.48	0.660668	197	114	-18.0661	2.97494e-11	0.709	43	114	-1.73001	0.52481	0.487	152	114	-22.975	8.88583e-15	0.769
DAG(14:1/18:1)	0.63 (0.50, 0.78)	2.3e-05	0.629332	0.67 (0.54, 0.84)	0.00037	0.694801	0.70 (0.58, 0.84)	0.00016	0.602666	0.81 (0.67, 0.97)	0.023	0.6863	197	114	-16.5868	0.198674	0.539	43	114	12.9467	0.0837175	0.576	152	114	-24.7659	0.0265949	0.572
PC(37:2)	0.73 (0.60, 0.89)	0.0018	0.628637	0.79 (0.63, 0.98)	0.031	0.680262	0.71 (0.61, 0.84)	6e-05	0.602003	0.86 (0.71, 1.03)	0.1	0.664071	197	114	-17.8741	2.42259e-06	0.659	43	114	-0.84014	0.749306	0.523	152	114	-22.9349	1.65525e-08	0.699
PC(34:4)	0.67 (0.55, 0.82)	0.00011	0.628537	0.72 (0.58, 0.89)	0.0031	0.684705	0.72 (0.60, 0.86)	0.00024	0.604949	0.83 (0.69, 0.99)	0.038	0.67768	197	114	-33.7859	1.17392e-09	0.703	43	114	-20.668	0.0249007	0.62	152	114	-37.5843	5.6454e-11	0.728
PE(P-38:4)b	0.76 (0.63, 0.91)	0.0024	0.628339	0.73 (0.60, 0.88)	0.00093	0.697123	0.83 (0.71, 0.98)	0.025	0.573133	0.88 (0.74, 1.03)	0.12	0.683502	197	114	-29.5854	7.55385e-12	0.725	43	114	-23.2197	0.000996058	0.68	152	114	-31.4041	9.62722e-12	0.738
SM(39:0)	0.70 (0.57, 0.87)	0.00094	0.628239	0.76 (0.60, 0.96)	0.024	0.677032	0.78 (0.65, 0.93)	0.005	0.60134	0.88 (0.73, 1.08)	0.22	0.679722	197	114	-21.7896	2.85217e-05	0.65	43	114	-8.48844	0.403515	0.536	152	114	-25.5394	1.71506e-06	0.683
PC(30:2)	0.64 (0.51, 0.80)	8.6e-05	0.627842	0.66 (0.52, 0.85)	0.0012	0.687128	0.72 (0.60, 0.86)	0.00031	0.590514	0.82 (0.68, 1.00)	0.053	0.665961	197	114	-34.9983	3.66759e-06	0.657	43	114	-13.9068	0.235629	0.564	152	114	-42.7151	8.86264e-08	0.688
TAG(14:1/18:0/18:2)	0.61 (0.48, 0.76)	1.7e-05	0.627743	0.60 (0.48, 0.75)	1.1e-05	0.700151	0.69 (0.57, 0.84)	0.00024	0.603697	0.70 (0.57, 0.86)	0.00083	0.692424	197	114	-10.5509	0.352283	0.525	43	114	7.39321	0.223603	0.567	152	114	-15.7956	0.0936005	0.553
Cer(d18:2/18:0)	1.69 (1.31, 2.17)	5.5e-05	0.627644	1.65 (1.26, 2.16)	0.00027	0.704291	1.35 (1.10, 1.64)	0.0032	0.56459	1.35 (1.10, 1.66)	0.004	0.679495	197	114	30.308	8.08107e-08	0.689	43	114	25.1835	0.00485378	0.668	152	114	32.5676	3.81043e-08	0.702
LPC(18:1_sn1)	0.72 (0.59, 0.88)	0.0014	0.626353	0.81 (0.66, 1.01)	0.058	0.672691	0.68 (0.57, 0.80)	6.4e-06	0.628148	0.85 (0.71, 1.02)	0.089	0.681461	197	114	-17.2454	2.21353e-11	0.703	43	114	-2.49079	0.452693	0.527	152	114	-21.7518	8.47819e-15	0.757
PC(33:1)	0.73 (0.61, 0.89)	0.0013	0.626055	0.72 (0.59, 0.88)	0.0017	0.686926	0.75 (0.64, 0.89)	0.00073	0.607453	0.80 (0.67, 0.96)	0.015	0.688417	197	114	-5.44005	0.0335339	0.556	43	114	6.75314	0.385212	0.569	152	114	-8.73714	0.00316407	0.59
LPC(26:0_sn2)	0.73 (0.59, 0.91)	0.0047	0.625559	0.80 (0.64, 1.00)	0.048	0.681272	0.76 (0.64, 0.90)	0.0016	0.585874	0.89 (0.75, 1.06)	0.18	0.673446	197	114	-4.60877	0.0153322	0.585	43	114	1.99825	0.619673	0.527	152	114	-6.40602	0.0019601	0.615
PI(38:3)	0.71 (0.58, 0.86)	0.00067	0.625559	0.79 (0.64, 0.98)	0.031	0.675618	0.70 (0.60, 0.81)	5e-06	0.618942	0.85 (0.72, 1.01)	0.059	0.671102	197	114	-20.5053	4.9627e-07	0.658	43	114	-2.58146	0.895682	0.5	152	114	-26.1006	1.32328e-09	0.705
SM(32:2)	0.76 (0.62, 0.93)	0.0093	0.625261	0.82 (0.65, 1.03)	0.084	0.671883	0.77 (0.65, 0.91)	0.0027	0.598984	0.94 (0.78, 1.14)	0.54	0.665281	197	114	-21.8029	3.91235e-11	0.719	43	114	-7.8904	0.124326	0.577	152	114	-25.6586	1.93116e-13	0.759
SM(31:0)	0.76 (0.62, 0.93)	0.0078	0.625062	0.74 (0.59, 0.95)	0.015	0.682686	0.80 (0.68, 0.95)	0.011	0.605465	0.86 (0.70, 1.04)	0.12	0.682822	197	114	-13.5858	0.00687053	0.594	43	114	0.550921	0.985856	0.537	152	114	-17.7988	0.000645216	0.633
TAG(14:0/16:1/18:1)	0.66 (0.54, 0.80)	1.8e-05	0.624963	0.66 (0.54, 0.80)	3.8e-05	0.694195	0.76 (0.64, 0.90)	0.0012	0.590072	0.83 (0.69, 0.99)	0.034	0.670649	197	114	-10.2347	0.150902	0.548	43	114	4.55299	0.403266	0.537	152	114	-15.0756	0.0312491	0.576
TAG(16:1/16:1/16:1)	0.62 (0.49, 0.77)	2e-05	0.624863	0.63 (0.50, 0.79)	7.5e-05	0.692277	0.71 (0.59, 0.86)	0.00042	0.593313	0.80 (0.67, 0.97)	0.024	0.669439	197	114	-17.2156	0.0970448	0.556	43	114	8.60605	0.554319	0.529	152	114	-24.9028	0.0176648	0.583
PC(O-36:4)	0.71 (0.59, 0.87)	0.00062	0.624665	0.79 (0.65, 0.97)	0.022	0.679556	0.74 (0.63, 0.88)	0.0007	0.595596	0.89 (0.75, 1.05)	0.17	0.673976	197	114	-16.5368	1.23273e-07	0.672	43	114	-6.91823	0.172021	0.554	152	114	-19.0123	6.10652e-09	0.703
PC(O-36:2)	0.76 (0.62, 0.93)	0.0066	0.624367	0.83 (0.67, 1.02)	0.083	0.679657	0.70 (0.60, 0.82)	1.4e-05	0.625203	0.83 (0.70, 0.99)	0.034	0.690231	197	114	-9.19643	0.00154327	0.622	43	114	2.16935	0.685591	0.504	152	114	-12.3886	5.556e-05	0.657
PC(O-32:0)	0.66 (0.53, 0.81)	0.00011	0.623771	0.79 (0.63, 0.99)	0.041	0.670167	0.63 (0.53, 0.75)	3.9e-07	0.631168	0.83 (0.69, 0.99)	0.042	0.678436	197	114	-0.480501	0.550648	0.521	43	114	15.17	0.00121442	0.661	152	114	-4.80123	0.0411746	0.571
DAG(16:1/16:1)	0.63 (0.51, 0.79)	4.7e-05	0.623175	0.65 (0.52, 0.81)	0.00013	0.698233	0.81 (0.67, 0.97)	0.019	0.570555	0.87 (0.72, 1.05)	0.14	0.670724	197	114	-18.6442	0.898804	0.514	43	114	1.9142	0.0918271	0.617	152	114	-23.9721	0.447656	0.487
PC(32:3)	0.65 (0.53, 0.81)	8.1e-05	0.622778	0.69 (0.55, 0.87)	0.0012	0.683291	0.71 (0.60, 0.84)	9.8e-05	0.605465	0.78 (0.66, 0.93)	0.0064	0.683956	197	114	-31.5905	1.74688e-07	0.669	43	114	-11.3781	0.224614	0.56	152	114	-37.4372	4.20301e-09	0.701
LPE(P-20:0)	0.73 (0.60, 0.89)	0.0019	0.622381	0.83 (0.67, 1.02)	0.081	0.66946	0.71 (0.60, 0.84)	5.5e-05	0.611136	0.92 (0.76, 1.10)	0.36	0.65961	197	114	-22.9589	1.35319e-12	0.723	43	114	-5.18674	0.282943	0.559	152	114	-28.3659	4.47544e-16	0.773
LPC(20:3_sn1)	0.73 (0.60, 0.88)	0.0013	0.622282	0.83 (0.68, 1.02)	0.083	0.670873	0.75 (0.63, 0.89)	0.00093	0.591398	0.91 (0.76, 1.09)	0.29	0.661349	197	114	-16.4805	4.13675e-07	0.651	43	114	-4.13871	0.417316	0.54	152	114	-20.5167	6.74482e-09	0.688
LPC(20:2_sn1)	0.73 (0.59, 0.90)	0.0037	0.620693	0.85 (0.68, 1.06)	0.14	0.657446	0.68 (0.57, 0.81)	2.4e-05	0.621078	0.87 (0.72, 1.05)	0.14	0.669439	197	114	-17.175	2.20623e-08	0.677	43	114	-1.03269	0.794518	0.51	152	114	-22.3611	2.56793e-11	0.736
LPC(18:2_sn2)	0.74 (0.60, 0.91)	0.0048	0.620395	0.85 (0.68, 1.06)	0.16	0.659768	0.71 (0.60, 0.84)	7.3e-05	0.617469	0.89 (0.74, 1.07)	0.22	0.671556	197	114	-15.2084	5.90063e-06	0.642	43	114	4.54343	0.547599	0.531	152	114	-21.0452	8.81566e-09	0.695
CE(17:0)	0.75 (0.60, 0.92)	0.0071	0.620296	0.74 (0.59, 0.93)	0.01	0.683594	0.81 (0.67, 0.97)	0.024	0.57328	0.88 (0.72, 1.07)	0.21	0.665054	197	114	-17.2477	0.00103339	0.617	43	114	-4.72557	0.564949	0.519	152	114	-20.8453	0.000146548	0.645
LPE(18:1_sn2)	0.65 (0.52, 0.82)	0.00024	0.620296	0.70 (0.55, 0.88)	0.0028	0.678445	0.67 (0.56, 0.81)	2.2e-05	0.613198	0.78 (0.64, 0.94)	0.0081	0.680251	197	114	-19.0364	0.0020376	0.597	43	114	1.50645	0.641373	0.525	152	114	-25.6281	4.91417e-05	0.635
PC(33:0)	0.73 (0.59, 0.90)	0.0028	0.619998	0.80 (0.64, 1.00)	0.047	0.676527	0.68 (0.58, 0.81)	1.8e-05	0.617617	0.82 (0.69, 0.97)	0.024	0.681007	197	114	-0.239214	0.816606	0.502	43	114	10.8578	0.0162244	0.648	152	114	-3.23722	0.205973	0.537
PE(P-38:2)	0.81 (0.69, 0.95)	0.0084	0.619998	0.85 (0.73, 1.00)	0.047	0.690459	0.82 (0.72, 0.94)	0.0053	0.598394	0.89 (0.77, 1.03)	0.12	0.685468	197	114	-27.6946	1.76748e-08	0.692	43	114	-8.95423	0.156315	0.592	152	114	-32.8204	1.08483e-09	0.718
PC(33:2)	0.73 (0.60, 0.89)	0.0017	0.619799	0.78 (0.63, 0.96)	0.02	0.671782	0.73 (0.61, 0.87)	0.00032	0.605391	0.86 (0.72, 1.04)	0.12	0.668683	197	114	-11.4801	0.00105669	0.618	43	114	3.9984	0.455505	0.479	152	114	-15.7779	2.59354e-05	0.658
LPE(18:1_sn1)	0.67 (0.54, 0.84)	0.00041	0.6197	0.71 (0.56, 0.89)	0.0034	0.679152	0.69 (0.58, 0.82)	3.3e-05	0.613345	0.79 (0.66, 0.95)	0.012	0.68267	197	114	-19.3545	0.00105591	0.604	43	114	2.17443	0.648391	0.526	152	114	-26.2548	1.88653e-05	0.645
LPC(26:0_sn1)	0.74 (0.60, 0.91)	0.0046	0.619601	0.78 (0.63, 0.97)	0.023	0.687633	0.77 (0.65, 0.92)	0.0031	0.583886	0.88 (0.74, 1.04)	0.13	0.665281	197	114	-5.98034	0.00174421	0.607	43	114	0.0115268	0.893387	0.487	152	114	-7.65953	0.000214438	0.634
SM(31:1)	0.80 (0.65, 0.97)	0.023	0.619502	0.80 (0.64, 1.01)	0.057	0.678142	0.78 (0.66, 0.92)	0.0037	0.592208	0.88 (0.73, 1.07)	0.21	0.671858	197	114	-20.8444	6.75917e-08	0.684	43	114	-7.54691	0.17862	0.559	152	114	-24.7643	1.05878e-09	0.721
TAG(14:0/16:0/18:1)	0.70 (0.58, 0.84)	0.00011	0.619502	0.68 (0.56, 0.82)	7.5e-05	0.69894	0.78 (0.66, 0.91)	0.0023	0.593828	0.81 (0.69, 0.96)	0.016	0.685392	197	114	-5.29939	0.393637	0.526	43	114	8.02688	0.21745	0.562	152	114	-9.17375	0.122362	0.553
DAG(14:0/14:0)	0.67 (0.55, 0.83)	0.00019	0.619104	0.66 (0.54, 0.82)	0.00012	0.711156	0.70 (0.58, 0.84)	0.00011	0.611725	0.72 (0.60, 0.86)	0.00035	0.702178	197	113	-13.0545	0.325092	0.532	43	113	24.2355	0.359949	0.54	152	113	-23.3651	0.103042	0.553
LPC(O-20:0)	0.77 (0.63, 0.94)	0.0098	0.618211	0.90 (0.72, 1.12)	0.34	0.662898	0.75 (0.64, 0.88)	0.00063	0.605833	0.98 (0.82, 1.18)	0.85	0.656056	197	114	-24.3218	4.26364e-13	0.733	43	114	-8.00306	0.132355	0.573	152	114	-29.3493	1.63158e-16	0.782
PC(O-34:1)	0.71 (0.57, 0.87)	0.0014	0.618012	0.79 (0.63, 0.99)	0.038	0.674205	0.68 (0.57, 0.82)	2.5e-05	0.612019	0.83 (0.69, 0.99)	0.037	0.679344	197	114	-1.45962	0.448332	0.521	43	114	8.93897	0.0312158	0.623	152	114	-4.22918	0.0749927	0.559
PC(35:3)b	0.72 (0.59, 0.87)	0.00074	0.617913	0.77 (0.63, 0.94)	0.012	0.680767	0.74 (0.63, 0.88)	0.00054	0.596038	0.86 (0.72, 1.02)	0.087	0.669439	197	114	-18.732	5.31297e-06	0.645	43	114	-4.72888	0.445824	0.537	152	114	-23.0247	1.84608e-07	0.678
LPC(O-24:2)	0.72 (0.59, 0.88)	0.0011	0.617615	0.79 (0.64, 0.98)	0.03	0.676123	0.71 (0.61, 0.83)	1.8e-05	0.615039	0.90 (0.76, 1.07)	0.22	0.665281	197	114	-4.73612	0.0407255	0.564	43	114	16.988	0.0561677	0.609	152	114	-11.0957	0.000477488	0.616
PC(36:5)	0.69 (0.56, 0.85)	0.00049	0.617615	0.71 (0.57, 0.87)	0.0014	0.680868	0.78 (0.65, 0.94)	0.0091	0.573943	0.83 (0.69, 1.00)	0.054	0.679949	197	114	-28.2771	4.72351e-05	0.642	43	114	-20.7512	0.0659088	0.596	152	114	-30.4558	1.78052e-05	0.656
PI(36:0)	0.72 (0.58, 0.88)	0.0016	0.617019	0.74 (0.61, 0.91)	0.004	0.682988	0.79 (0.66, 0.96)	0.018	0.56621	0.82 (0.69, 0.98)	0.03	0.669137	197	114	-8.85166	0.192739	0.537	43	114	-3.70744	0.918424	0.505	152	114	-9.9942	0.133149	0.545
LPC(16:0_sn2)	0.77 (0.64, 0.93)	0.0064	0.616423	0.89 (0.73, 1.10)	0.28	0.659566	0.76 (0.65, 0.88)	0.00023	0.607895	0.97 (0.81, 1.16)	0.73	0.653788	197	114	-16.7416	2.69124e-10	0.696	43	114	-1.03148	0.637541	0.506	152	114	-21.3684	1.49144e-13	0.755
PC(36:1)	0.70 (0.56, 0.86)	0.0007	0.616324	0.69 (0.56, 0.85)	0.00063	0.68844	0.68 (0.57, 0.81)	2.5e-05	0.607306	0.71 (0.59, 0.85)	0.00024	0.699985	197	114	-11.7602	0.000431039	0.607	43	114	-0.687197	0.895983	0.501	152	114	-14.6566	2.71777e-05	0.633
PI(36:3)	0.66 (0.51, 0.84)	0.001	0.615828	0.71 (0.55, 0.92)	0.011	0.671984	0.67 (0.55, 0.82)	6.9e-05	0.591398	0.79 (0.65, 0.96)	0.021	0.656056	197	114	-22.6379	0.000124011	0.629	43	114	-3.1205	0.873866	0.506	152	114	-28.2808	3.19146e-06	0.665
LPC(18:1_sn2)	0.74 (0.60, 0.91)	0.0041	0.615629	0.86 (0.69, 1.06)	0.16	0.661989	0.68 (0.58, 0.81)	1.6e-05	0.619679	0.88 (0.73, 1.06)	0.16	0.671329	197	114	-18.4474	5.43247e-10	0.689	43	114	-0.367647	0.831202	0.496	152	114	-23.8695	1.17749e-13	0.745
TAG(14:1/18:1/18:1)	0.65 (0.53, 0.79)	2.5e-05	0.615629	0.66 (0.54, 0.82)	9.2e-05	0.684402	0.77 (0.65, 0.92)	0.0034	0.581897	0.86 (0.72, 1.02)	0.083	0.667549	197	114	-1.41721	0.952781	0.499	43	114	9.70824	0.0606161	0.595	152	114	-4.74073	0.40656	0.53
LPC(18:0_sn1)	0.79 (0.65, 0.95)	0.014	0.614239	0.88 (0.72, 1.08)	0.22	0.665119	0.75 (0.64, 0.87)	0.00024	0.603844	0.94 (0.79, 1.11)	0.46	0.663995	197	114	-17.0469	1.63422e-11	0.721	43	114	-3.98171	0.277006	0.563	152	114	-21.012	1.69826e-14	0.769
PC(P-38:2)	0.77 (0.63, 0.94)	0.011	0.61414	0.84 (0.68, 1.03)	0.091	0.676325	0.79 (0.66, 0.94)	0.0068	0.591692	0.91 (0.77, 1.08)	0.3	0.670573	197	114	-15.4952	0.000102181	0.632	43	114	-7.39441	0.311575	0.552	152	114	-17.7379	1.60091e-05	0.654
TAG(16:1/16:1/18:1)	0.68 (0.56, 0.84)	0.00024	0.61414	0.64 (0.51, 0.80)	7.2e-05	0.69056	0.87 (0.73, 1.03)	0.11	0.562012	0.87 (0.72, 1.05)	0.16	0.672841	197	114	5.01109	0.0598506	0.578	43	114	15.0103	0.0274024	0.633	152	114	2.55775	0.131398	0.564
SM(37:2)	0.77 (0.64, 0.93)	0.0068	0.61404	0.82 (0.66, 1.01)	0.061	0.664513	0.76 (0.65, 0.88)	0.00047	0.599646	0.88 (0.74, 1.04)	0.14	0.674883	197	114	-16.9526	3.18304e-06	0.66	43	114	-4.44711	0.407958	0.534	152	114	-20.2779	1.27594e-07	0.695
LPC(18:0_sn2)	0.79 (0.65, 0.95)	0.014	0.613246	0.90 (0.73, 1.11)	0.31	0.661585	0.74 (0.64, 0.87)	0.00021	0.603255	0.95 (0.80, 1.13)	0.55	0.660744	197	114	-19.6452	5.00457e-11	0.714	43	114	-3.51287	0.385003	0.54	152	114	-24.4695	3.36278e-14	0.765
SM(36:2)	1.53 (1.20, 1.96)	0.00074	0.612948	1.64 (1.24, 2.17)	0.00048	0.697627	1.24 (1.03, 1.50)	0.026	0.553101	1.36 (1.10, 1.68)	0.0045	0.671178	197	114	10.3324	1.48588e-05	0.653	43	114	10.2662	0.0121239	0.638	152	114	10.6374	1.25425e-05	0.661
PC(35:0)	0.78 (0.64, 0.95)	0.015	0.612849	0.92 (0.73, 1.16)	0.47	0.657244	0.74 (0.62, 0.87)	0.00027	0.594638	0.97 (0.80, 1.17)	0.74	0.659761	197	114	-16.2174	1.6272e-07	0.679	43	114	-0.66564	0.854313	0.488	152	114	-20.7275	1.416e-10	0.729
PC(36:7)	0.66 (0.52, 0.85)	0.00094	0.612352	0.72 (0.56, 0.92)	0.0096	0.6737	0.73 (0.60, 0.89)	0.0024	0.570703	0.81 (0.66, 1.00)	0.051	0.658778	197	114	-40.3589	2.91763e-12	0.736	43	114	-27.7869	0.00259579	0.654	152	114	-43.9237	1.43668e-13	0.759
LPC(15-MHDA)_sn2	0.80 (0.67, 0.95)	0.011	0.612253	0.88 (0.73, 1.07)	0.21	0.664614	0.80 (0.69, 0.93)	0.0036	0.594712	1.00 (0.85, 1.19)	0.96	0.651066	197	114	-19.9495	7.30372e-07	0.694	43	114	-2.16616	0.615367	0.557	152	114	-25.3079	4.24683e-09	0.737
TAG(18:1/18:1/22:6)	1.42 (1.14, 1.77)	0.0018	0.611657	1.36 (1.06, 1.75)	0.016	0.674912	1.32 (1.10, 1.58)	0.003	0.584107	1.22 (0.99, 1.50)	0.061	0.666188	197	114	64.6901	4.3441e-15	0.766	43	114	45.1897	0.000347894	0.674	152	114	70.198	1.35858e-16	0.791
Glc/GalCer(d16:1/22:0)	0.75 (0.61, 0.92)	0.0056	0.611359	0.83 (0.66, 1.04)	0.1	0.665422	0.79 (0.67, 0.93)	0.0052	0.58337	0.99 (0.82, 1.19)	0.9	0.654771	197	114	-27.4009	4.22563e-11	0.717	43	114	-11.1335	0.0976349	0.578	152	114	-32.3917	8.46734e-14	0.761
PI(32:1)	0.72 (0.58, 0.90)	0.0043	0.610962	0.66 (0.51, 0.84)	0.0009	0.68945	0.84 (0.70, 1.01)	0.067	0.560686	0.75 (0.62, 0.92)	0.0061	0.671027	197	114	-9.12826	0.668276	0.526	43	114	-3.88647	0.558346	0.543	152	114	-10.239	0.736415	0.522
DAG(14:0/16:0)	0.70 (0.57, 0.87)	0.001	0.609969	0.71 (0.57, 0.87)	0.001	0.703483	0.79 (0.66, 0.94)	0.0064	0.581676	0.84 (0.71, 1.00)	0.049	0.685695	197	114	-7.84143	0.968768	0.511	43	114	28.5615	0.06224	0.597	152	114	-17.8946	0.392514	0.514
Cer(d20:1/24:1)	1.36 (1.09, 1.69)	0.0055	0.609771	1.29 (1.04, 1.60)	0.02	0.689854	1.13 (0.94, 1.35)	0.19	0.529533	1.10 (0.91, 1.32)	0.34	0.652956	197	114	53.8328	3.34889e-07	0.665	43	114	40.5211	0.00513311	0.645	152	114	57.7016	4.66143e-07	0.669
PC(O-36:1)	0.79 (0.64, 0.97)	0.023	0.609771	0.88 (0.70, 1.12)	0.3	0.660575	0.77 (0.65, 0.92)	0.0034	0.586169	0.96 (0.79, 1.17)	0.68	0.659383	197	114	-18.9914	8.50519e-08	0.686	43	114	-7.30041	0.198758	0.561	152	114	-22.4382	9.93419e-10	0.723
PC(37:1)	0.79 (0.65, 0.97)	0.023	0.609076	0.82 (0.66, 1.01)	0.066	0.669662	0.74 (0.62, 0.88)	0.00059	0.594049	0.85 (0.71, 1.01)	0.068	0.677907	197	114	-8.49966	0.00228576	0.607	43	114	0.977433	0.857437	0.49	152	114	-11.2141	0.000157216	0.635
Cer(d18:1/24:1)	1.35 (1.08, 1.70)	0.0093	0.608778	1.33 (1.04, 1.70)	0.025	0.688541	1.08 (0.90, 1.29)	0.42	0.528649	1.12 (0.93, 1.36)	0.24	0.65772	197	114	40.5338	1.10772e-14	0.75	43	114	43.916	7.32284e-07	0.752	152	114	39.9955	2.62953e-13	0.75
TAG(14:0/16:1/18:2)	0.65 (0.53, 0.81)	8.3e-05	0.608778	0.68 (0.55, 0.85)	0.00059	0.680262	0.75 (0.63, 0.90)	0.0016	0.57549	0.87 (0.73, 1.05)	0.14	0.655225	197	114	-11.2701	0.375761	0.474	43	114	10.1023	0.225547	0.563	152	114	-19.2656	0.0845155	0.557
LPE(P-18:0)	0.77 (0.63, 0.95)	0.014	0.608678	0.85 (0.68, 1.05)	0.14	0.662595	0.74 (0.62, 0.88)	0.00071	0.590514	0.91 (0.76, 1.10)	0.35	0.659988	197	114	-28.8232	5.71979e-16	0.75	43	114	-15.4822	0.00928337	0.624	152	114	-32.9115	4.24249e-18	0.788
DAG(14:0/18:2)	0.67 (0.55, 0.82)	0.00013	0.60848	0.74 (0.60, 0.90)	0.0034	0.683392	0.74 (0.62, 0.88)	0.00064	0.588231	0.87 (0.74, 1.04)	0.12	0.668607	197	114	-6.55332	0.829955	0.507	43	114	26.6873	0.00986288	0.613	152	114	-16.0451	0.209741	0.543
Cer(d18:2/26:1)	1.38 (1.05, 1.81)	0.021	0.608281	1.30 (0.98, 1.72)	0.065	0.67259	1.17 (0.96, 1.42)	0.12	0.554279	1.18 (0.95, 1.46)	0.13	0.656737	197	114	26.095	0.0228381	0.602	43	114	18.2011	0.954096	0.534	152	114	27.9728	0.00383943	0.618
PC(38:3)	0.74 (0.61, 0.90)	0.0031	0.60709	0.75 (0.60, 0.92)	0.0076	0.680767	0.78 (0.65, 0.92)	0.0042	0.576226	0.82 (0.68, 0.99)	0.037	0.671858	197	114	-16.9293	0.000139792	0.615	43	114	-8.21227	0.259276	0.549	152	114	-19.5562	2.59972e-05	0.634
PC(40:5)c	0.71 (0.58, 0.87)	0.0011	0.606891	0.76 (0.62, 0.94)	0.01	0.676123	0.77 (0.64, 0.93)	0.0062	0.56923	0.87 (0.72, 1.04)	0.13	0.66891	197	114	-18.0628	0.000588783	0.607	43	114	-5.10993	0.757482	0.51	152	114	-21.5454	6.51416e-05	0.634
PC(P-32:1)	0.77 (0.62, 0.96)	0.018	0.606692	0.79 (0.63, 0.98)	0.036	0.677537	0.76 (0.64, 0.91)	0.0023	0.591471	0.85 (0.71, 1.01)	0.071	0.689248	197	114	-8.6203	0.15945	0.551	43	114	3.136	0.525122	0.52	152	114	-11.7783	0.0470621	0.57
PE(P-34:1)	0.71 (0.59, 0.87)	0.00069	0.606692	0.71 (0.59, 0.86)	0.0005	0.685008	0.79 (0.66, 0.94)	0.0086	0.565179	0.82 (0.69, 0.97)	0.021	0.672312	197	114	-20.2293	1.39645e-06	0.662	43	114	-14.0109	0.0424437	0.599	152	114	-21.9394	8.4101e-07	0.68
PE(O-36:5)	0.78 (0.65, 0.95)	0.011	0.606494	0.76 (0.62, 0.92)	0.0047	0.686118	0.85 (0.72, 1.00)	0.054	0.556341	0.86 (0.72, 1.02)	0.083	0.676849	197	114	-26.882	1.74184e-05	0.64	43	114	-3.83239	0.147245	0.587	152	114	-33.3849	4.75941e-06	0.657
Cer(d18:2/20:0)	1.25 (0.99, 1.57)	0.058	0.606395	1.26 (1.00, 1.60)	0.054	0.665018	1.10 (0.91, 1.35)	0.32	0.547282	1.22 (0.99, 1.50)	0.064	0.666037	197	114	13.0789	0.00632916	0.585	43	114	20.7256	0.0180876	0.606	152	114	11.2939	0.0127307	0.582
PC(36:4)	0.73 (0.60, 0.88)	0.0011	0.606395	0.76 (0.62, 0.93)	0.0074	0.683695	0.76 (0.65, 0.90)	0.0012	0.586022	0.81 (0.69, 0.96)	0.017	0.670649	197	114	-20.5069	2.68546e-05	0.626	43	114	-10.9004	0.193317	0.559	152	114	-23.3822	5.31974e-06	0.646
LPC(20:3_sn2)	0.76 (0.62, 0.92)	0.0046	0.606196	0.86 (0.70, 1.06)	0.15	0.663301	0.77 (0.65, 0.91)	0.0027	0.579761	0.93 (0.78, 1.11)	0.42	0.659005	197	114	-14.342	1.11624e-05	0.629	43	114	-2.1866	0.706467	0.519	152	114	-18.125	2.89779e-07	0.664
PC(P-34:2)	0.76 (0.62, 0.93)	0.007	0.6057	0.82 (0.66, 1.03)	0.087	0.659869	0.73 (0.61, 0.86)	0.00017	0.598394	0.86 (0.72, 1.04)	0.12	0.669439	197	114	-20.8508	2.47203e-08	0.686	43	114	-6.16233	0.272826	0.546	152	114	-24.849	3.10133e-10	0.725
PC(38:4)b	0.66 (0.51, 0.85)	0.0013	0.6056	0.72 (0.56, 0.93)	0.012	0.669056	0.65 (0.52, 0.81)	0.00015	0.585432	0.75 (0.60, 0.93)	0.0088	0.67269	197	114	-35.4943	4.18635e-06	0.65	43	114	-28.998	0.0187725	0.583	152	114	-38.4782	4.81569e-07	0.67
LPC(17:0_sn2)	0.81 (0.67, 0.99)	0.035	0.605501	0.90 (0.73, 1.11)	0.33	0.661181	0.76 (0.64, 0.89)	0.00082	0.598468	0.97 (0.81, 1.16)	0.73	0.65152	197	114	-20.9727	1.29398e-10	0.708	43	114	-5.22283	0.312628	0.557	152	114	-26.1051	1.24928e-13	0.758
SM(36:1)	1.60 (1.25, 2.05)	0.00021	0.605501	1.61 (1.25, 2.09)	0.00028	0.698132	1.34 (1.11, 1.63)	0.0028	0.56157	1.33 (1.08, 1.63)	0.0073	0.672539	197	114	23.9777	2.85338e-11	0.722	43	114	18.0983	0.00477544	0.669	152	114	26.1318	2.63324e-12	0.742
TAG(16:1/16:1/18:0)	0.69 (0.56, 0.85)	0.00035	0.605302	0.64 (0.52, 0.79)	4.1e-05	0.713882	0.78 (0.66, 0.92)	0.0039	0.581382	0.79 (0.66, 0.94)	0.0093	0.687585	197	114	-8.12433	0.463388	0.524	43	114	16.4029	0.229016	0.557	152	114	-15.1644	0.140375	0.549
LPC(P-18:1)	0.80 (0.66, 0.97)	0.024	0.605104	0.92 (0.75, 1.14)	0.45	0.655729	0.76 (0.65, 0.90)	0.00096	0.598836	1.01 (0.84, 1.20)	0.95	0.650083	197	114	-21.9195	2.6436e-13	0.739	43	114	-5.64528	0.170279	0.577	152	114	-26.8126	1.13846e-16	0.787
LPE(20:1_sn2)	0.74 (0.61, 0.90)	0.0029	0.604905	0.81 (0.66, 1.00)	0.047	0.6526	0.68 (0.57, 0.83)	7.7e-05	0.598026	0.82 (0.68, 1.00)	0.046	0.653259	197	114	-13.9743	8.62947e-05	0.635	43	114	-1.6211	0.946692	0.507	152	114	-19.1389	1.70843e-06	0.68
PC(O-36:2)b	0.76 (0.62, 0.92)	0.006	0.604905	0.81 (0.65, 1.02)	0.07	0.668046	0.75 (0.64, 0.88)	0.0004	0.600751	0.87 (0.73, 1.04)	0.13	0.667776	197	114	-22.2452	3.05589e-09	0.695	43	114	-7.15142	0.169998	0.576	152	114	-26.5676	2.13018e-11	0.729
PC(38:2)	0.74 (0.60, 0.91)	0.0042	0.604806	0.76 (0.62, 0.94)	0.011	0.679758	0.71 (0.59, 0.84)	0.00012	0.596701	0.78 (0.65, 0.93)	0.0059	0.683578	197	114	-8.45359	0.0070105	0.581	43	114	1.83954	0.771866	0.523	152	114	-11.5298	0.000702369	0.612
Cer(d18:1/16:0)	1.42 (1.15, 1.75)	0.0013	0.604309	1.35 (1.07, 1.71)	0.012	0.672691	1.21 (1.01, 1.45)	0.037	0.553174	1.13 (0.93, 1.37)	0.22	0.660593	197	114	36.6419	3.65841e-20	0.796	43	114	31.6142	3.95341e-06	0.757	152	114	38.6226	4.96801e-20	0.811
LPI(20:4_sn2)	1.32 (1.08, 1.61)	0.0061	0.603714	1.31 (1.07, 1.59)	0.0086	0.686825	1.18 (0.99, 1.40)	0.059	0.542053	1.19 (1.00, 1.41)	0.05	0.656056	197	114	20.7058	3.89332e-07	0.674	43	114	19.9467	0.00153343	0.669	152	114	21.4006	5.90631e-07	0.679
LPC(20:2_sn2)	0.77 (0.63, 0.95)	0.013	0.603416	0.88 (0.71, 1.09)	0.25	0.652903	0.71 (0.60, 0.85)	0.00012	0.611357	0.89 (0.74, 1.06)	0.2	0.667776	197	114	-14.0706	7.52964e-06	0.634	43	114	1.77668	0.725138	0.541	152	114	-19.0842	2.79387e-08	0.69
LPC(O-22:1)	0.69 (0.56, 0.86)	0.00084	0.603416	0.84 (0.66, 1.07)	0.16	0.669763	0.70 (0.59, 0.82)	2.3e-05	0.614671	0.93 (0.77, 1.13)	0.46	0.660744	197	114	-18.6016	2.45201e-08	0.683	43	114	8.51313	0.803205	0.532	152	114	-26.9441	1.87415e-13	0.75
PI(36:3)c	0.72 (0.57, 0.89)	0.0032	0.602423	0.73 (0.59, 0.91)	0.0049	0.687633	0.79 (0.66, 0.95)	0.012	0.573428	0.82 (0.68, 0.98)	0.027	0.671405	197	114	-26.799	5.64952e-06	0.658	43	114	-22.147	0.0249368	0.614	152	114	-28.5012	2.40458e-06	0.675
PC(40:5)b	0.72 (0.59, 0.88)	0.0017	0.602324	0.78 (0.63, 0.96)	0.019	0.67471	0.76 (0.63, 0.92)	0.0045	0.570408	0.86 (0.72, 1.04)	0.11	0.668985	197	114	-18.6117	0.000385174	0.607	43	114	-5.38375	0.731825	0.489	152	114	-22.156	3.93699e-05	0.634
PC(O-40:5)	0.81 (0.67, 0.98)	0.031	0.602224	0.82 (0.67, 1.01)	0.066	0.671075	0.73 (0.62, 0.87)	0.00043	0.593092	0.82 (0.67, 0.99)	0.043	0.675034	197	114	-13.2129	0.000244592	0.613	43	114	0.90834	0.987371	0.512	152	114	-17.2947	7.42268e-06	0.649
Cer(d18:2/16:0)	1.42 (1.15, 1.76)	0.0014	0.602125	1.37 (1.11, 1.69)	0.0033	0.680969	1.12 (0.93, 1.34)	0.24	0.531963	1.14 (0.96, 1.37)	0.14	0.657342	197	114	12.554	0.000907961	0.603	43	114	12.5383	0.0142155	0.614	152	114	13.1016	0.0011524	0.605
PC(33:3)	0.74 (0.61, 0.90)	0.0031	0.601529	0.78 (0.63, 0.95)	0.016	0.664917	0.74 (0.62, 0.88)	0.00052	0.59891	0.82 (0.69, 0.97)	0.022	0.681158	197	114	-14.7102	0.00112774	0.606	43	114	4.70961	0.767225	0.486	152	114	-20.0014	6.33987e-05	0.639
PC(40:5)	0.80 (0.66, 0.96)	0.02	0.60143	0.83 (0.68, 1.01)	0.069	0.66946	0.73 (0.61, 0.86)	0.00024	0.585064	0.83 (0.69, 0.99)	0.043	0.67148	197	114	-6.95339	0.00890742	0.593	43	114	2.13404	0.39361	0.54	152	114	-9.54221	0.000589022	0.631
LPE(P-16:0)	0.76 (0.62, 0.94)	0.011	0.601132	0.88 (0.71, 1.10)	0.27	0.657951	0.72 (0.60, 0.86)	0.00033	0.597584	0.93 (0.77, 1.12)	0.45	0.656812	197	114	-23.6842	2.12071e-10	0.703	43	114	-8.44042	0.20517	0.563	152	114	-28.2628	5.11057e-13	0.746
LacCer(d18:1/24:1)	0.72 (0.59, 0.89)	0.0026	0.600834	0.80 (0.65, 0.99)	0.043	0.674205	0.75 (0.63, 0.89)	0.001	0.593755	0.86 (0.72, 1.02)	0.089	0.673824	197	114	6.23877	0.215712	0.544	43	114	29.8064	0.00124086	0.659	152	114	0.0574994	0.845025	0.514
DAG(14:0/18:1)	0.71 (0.58, 0.87)	0.00068	0.600735	0.75 (0.62, 0.91)	0.0044	0.688339	0.78 (0.66, 0.92)	0.0037	0.577257	0.87 (0.74, 1.02)	0.089	0.667776	197	114	-9.49294	0.560945	0.514	43	114	17.3498	0.0638943	0.577	152	114	-17.1076	0.146181	0.541
PI(38:5)	0.67 (0.54, 0.85)	0.00073	0.600437	0.71 (0.56, 0.89)	0.0027	0.676224	0.65 (0.54, 0.79)	1.1e-05	0.592429	0.76 (0.63, 0.92)	0.0045	0.667398	197	114	-14.4879	0.000568536	0.618	43	114	-0.00534664	0.928068	0.508	152	114	-18.5213	2.20385e-05	0.649
Glc/GalCer(d16:1/23:0)	0.77 (0.62, 0.95)	0.015	0.59994	0.85 (0.68, 1.07)	0.16	0.664917	0.81 (0.69, 0.96)	0.017	0.57328	0.98 (0.81, 1.18)	0.82	0.658022	197	114	-30.9107	3.08534e-09	0.697	43	114	-17.4907	0.0513226	0.603	152	114	-35.0689	1.16163e-10	0.726
LacCer(d18:1/22:0)	0.78 (0.63, 0.97)	0.024	0.59994	0.82 (0.66, 1.02)	0.082	0.674003	0.83 (0.69, 1.00)	0.052	0.56459	0.90 (0.75, 1.08)	0.25	0.662181	197	114	-6.04061	0.11248	0.559	43	114	6.21997	0.267672	0.561	152	114	-9.00154	0.0275322	0.589
Cer(d18:0/18:0)	1.42 (1.12, 1.79)	0.0038	0.599643	1.22 (0.96, 1.56)	0.11	0.673599	1.29 (1.06, 1.56)	0.011	0.559213	1.06 (0.86, 1.31)	0.57	0.655981	197	114	78.6947	6.87836e-13	0.742	43	114	42.8788	0.000877159	0.678	152	114	90.2488	6.20976e-14	0.764
PE(P-36:5)	0.78 (0.64, 0.95)	0.014	0.59865	0.70 (0.55, 0.89)	0.0029	0.689349	0.82 (0.70, 0.97)	0.024	0.56842	0.84 (0.70, 1.02)	0.084	0.669363	197	114	-21.9892	0.00291485	0.609	43	114	-0.271164	0.403635	0.546	152	114	-28.4778	0.000734468	0.63
LacCer(d18:2/22:0)	0.74 (0.59, 0.92)	0.0072	0.59855	0.81 (0.64, 1.01)	0.057	0.669258	0.85 (0.70, 1.02)	0.086	0.555605	0.99 (0.82, 1.20)	0.95	0.646983	197	114	-17.5931	7.12739e-05	0.632	43	114	-3.29388	0.713934	0.518	152	114	-21.3539	5.1827e-06	0.664
LPE(20:4_sn1)	0.79 (0.66, 0.95)	0.013	0.598352	0.84 (0.69, 1.02)	0.079	0.660979	0.82 (0.71, 0.96)	0.012	0.589336	0.92 (0.79, 1.08)	0.31	0.672237	197	114	-1.38549	0.706286	0.499	43	114	11.0075	0.141742	0.577	152	114	-5.04826	0.250318	0.524
PC(39:5)	0.81 (0.67, 0.98)	0.028	0.598252	0.81 (0.66, 1.00)	0.048	0.674003	0.78 (0.66, 0.92)	0.0037	0.578804	0.86 (0.71, 1.04)	0.11	0.667473	197	114	-9.51937	0.00990257	0.584	43	114	4.25209	0.552807	0.482	152	114	-13.3597	0.000721121	0.613
PC(38:4)	0.78 (0.65, 0.94)	0.011	0.597359	0.88 (0.73, 1.08)	0.23	0.664008	0.80 (0.68, 0.93)	0.0044	0.570997	0.98 (0.83, 1.16)	0.82	0.64842	197	114	-14.3169	9.81685e-06	0.634	43	114	1.69221	0.930704	0.486	152	114	-19.1513	6.67902e-08	0.679
CE(12:0)	0.79 (0.64, 0.96)	0.018	0.597259	0.81 (0.66, 1.00)	0.047	0.671984	0.79 (0.67, 0.93)	0.0053	0.571734	0.90 (0.75, 1.07)	0.22	0.662029	197	114	-28.5676	5.49184e-07	0.668	43	114	-12.2609	0.0989516	0.6	152	114	-34.701	3.6799e-08	0.691
PC(36:0)	0.77 (0.63, 0.95)	0.015	0.596962	0.88 (0.71, 1.11)	0.28	0.656133	0.72 (0.61, 0.86)	0.00028	0.59589	0.89 (0.74, 1.08)	0.23	0.661954	197	114	-11.1279	0.000100559	0.628	43	114	0.238672	0.892448	0.486	152	114	-14.3191	3.048e-06	0.67
PC(O-38:6)	0.77 (0.63, 0.94)	0.0093	0.596962	0.78 (0.63, 0.96)	0.021	0.682988	0.79 (0.67, 0.94)	0.0068	0.564958	0.87 (0.73, 1.04)	0.13	0.668078	197	114	-3.86793	0.414318	0.537	43	114	8.30027	0.460361	0.464	152	114	-7.32358	0.168813	0.559
CE(22:1)	0.74 (0.60, 0.91)	0.004	0.596862	0.76 (0.62, 0.93)	0.0084	0.686522	0.82 (0.69, 0.98)	0.033	0.564811	0.88 (0.73, 1.06)	0.17	0.659912	197	114	-1.92355	0.64982	0.523	43	114	23.0536	0.19728	0.553	152	114	-8.43579	0.30811	0.542
PI(35:1)	0.71 (0.57, 0.89)	0.0025	0.596763	0.73 (0.58, 0.90)	0.0043	0.679455	0.71 (0.58, 0.86)	0.00048	0.584917	0.75 (0.62, 0.91)	0.003	0.676622	197	114	-12.3275	0.0220476	0.576	43	114	-1.22367	0.962746	0.511	152	114	-15.525	0.00476408	0.595
PC(36:3)b	0.76 (0.63, 0.92)	0.0052	0.596564	0.79 (0.64, 0.98)	0.033	0.667037	0.78 (0.66, 0.92)	0.0034	0.580056	0.88 (0.74, 1.05)	0.16	0.667851	197	114	-11.0414	0.00122717	0.604	43	114	-2.36685	0.742343	0.493	152	114	-13.5353	0.000140849	0.631
PE(40:6)	1.26 (1.00, 1.59)	0.048	0.596564	1.10 (0.86, 1.42)	0.43	0.667744	1.26 (1.04, 1.54)	0.02	0.568567	1.11 (0.90, 1.37)	0.33	0.669288	197	114	48.8573	8.51462e-12	0.727	43	114	35.1904	6.9885e-05	0.67	152	114	53.2307	2.70128e-12	0.745
LPC(17:0_sn1)	0.84 (0.70, 1.02)	0.073	0.596068	0.94 (0.76, 1.15)	0.54	0.657345	0.78 (0.67, 0.92)	0.0024	0.591471	1.00 (0.84, 1.20)	1	0.650008	197	114	-18.7024	2.48476e-09	0.7	43	114	-4.06905	0.398306	0.547	152	114	-23.3775	3.48444e-12	0.75
LPE(20:1_sn1)	0.68 (0.54, 0.85)	0.00097	0.595869	0.76 (0.60, 0.96)	0.023	0.657345	0.70 (0.58, 0.85)	0.00035	0.591471	0.87 (0.72, 1.04)	0.13	0.651444	197	114	-16.2126	1.71961e-05	0.649	43	114	-2.85343	0.72858	0.518	152	114	-21.6735	2.03279e-07	0.691
TAG(16:0/16:1/18:1)	0.73 (0.61, 0.88)	0.00084	0.595472	0.65 (0.53, 0.80)	7e-05	0.687834	0.91 (0.77, 1.08)	0.29	0.545662	0.88 (0.73, 1.05)	0.15	0.67201	197	114	5.59154	0.0603083	0.569	43	114	10.4318	0.0433392	0.624	152	114	4.45799	0.12212	0.555
LacCer(d18:2/24:0)	0.80 (0.65, 0.99)	0.038	0.595373	0.86 (0.69, 1.06)	0.16	0.670369	0.87 (0.72, 1.04)	0.12	0.557667	0.95 (0.79, 1.13)	0.55	0.656283	197	114	-13.1115	0.000108409	0.619	43	114	-5.25453	0.389111	0.538	152	114	-14.7254	4.99497e-05	0.638
LacCer(d18:1/23:0)	0.85 (0.70, 1.03)	0.098	0.595174	0.84 (0.68, 1.03)	0.099	0.670671	0.90 (0.76, 1.07)	0.22	0.558845	0.92 (0.77, 1.10)	0.37	0.664071	197	114	-12.9254	0.0158963	0.613	43	114	-6.38965	0.527415	0.542	152	114	-14.635	0.00703827	0.632
PC(O-38:2)	0.79 (0.64, 0.98)	0.03	0.595075	0.92 (0.73, 1.16)	0.48	0.654417	0.77 (0.64, 0.92)	0.0049	0.575858	1.01 (0.82, 1.23)	0.94	0.647588	197	114	-16.3146	4.95235e-07	0.679	43	114	-2.49763	0.586822	0.53	152	114	-20.3045	2.81988e-09	0.724
CE(16:2)	0.74 (0.60, 0.91)	0.004	0.594678	0.79 (0.64, 0.98)	0.03	0.672489	0.73 (0.61, 0.86)	0.00034	0.59044	0.84 (0.70, 1.01)	0.064	0.666717	197	114	-19.2918	5.38431e-05	0.635	43	114	-6.69987	0.400486	0.524	152	114	-23.2526	3.96068e-06	0.669
LPC(P-20:0)	0.84 (0.70, 1.03)	0.089	0.594479	0.94 (0.76, 1.17)	0.6	0.652499	0.81 (0.69, 0.96)	0.016	0.574385	1.04 (0.87, 1.24)	0.7	0.647361	197	114	-23.841	3.69715e-12	0.728	43	114	-11.2661	0.0433693	0.618	152	114	-27.665	4.38905e-14	0.762
PI(32:0)	0.66 (0.52, 0.84)	0.00085	0.594181	0.68 (0.54, 0.86)	0.0015	0.672993	0.72 (0.58, 0.88)	0.0019	0.572249	0.74 (0.61, 0.91)	0.0034	0.673522	197	114	-10.66	0.345837	0.538	43	114	-6.88124	0.820214	0.494	152	114	-11.4266	0.221589	0.549
PE(O-36:6)	0.77 (0.62, 0.95)	0.016	0.594082	0.79 (0.63, 1.00)	0.055	0.662292	0.82 (0.70, 0.98)	0.025	0.556709	0.89 (0.73, 1.08)	0.23	0.661122	197	114	-24.6578	0.000101396	0.644	43	114	3.43044	0.563068	0.53	152	114	-32.5591	6.60208e-06	0.677
PC(35:1)b	0.79 (0.65, 0.96)	0.02	0.593685	0.79 (0.65, 0.97)	0.024	0.671782	0.75 (0.63, 0.90)	0.0016	0.574164	0.84 (0.70, 1.00)	0.049	0.676244	197	114	-2.92885	0.187665	0.474	43	114	7.56975	0.129125	0.578	152	114	-5.84702	0.031725	0.555
PC(37:6)	0.85 (0.72, 1.01)	0.061	0.59289	0.86 (0.72, 1.03)	0.1	0.676931	0.83 (0.71, 0.97)	0.02	0.577184	0.92 (0.77, 1.09)	0.33	0.664902	197	114	-2.6966	0.463397	0.528	43	114	13.8874	0.245763	0.559	152	114	-7.54505	0.154001	0.553
PC(34:3)b	0.73 (0.59, 0.90)	0.0028	0.592493	0.78 (0.63, 0.96)	0.02	0.66209	0.74 (0.62, 0.89)	0.0011	0.583959	0.81 (0.68, 0.97)	0.021	0.671405	197	114	-8.35843	0.0141985	0.58	43	114	1.3577	0.709143	0.518	152	114	-10.8135	0.00257811	0.605
PE(P-40:6)	0.83 (0.69, 1.01)	0.058	0.592195	0.78 (0.64, 0.96)	0.017	0.674003	0.86 (0.73, 1.01)	0.075	0.560245	0.90 (0.75, 1.07)	0.23	0.670724	197	114	-15.4099	0.00042484	0.614	43	114	-3.33733	0.414715	0.528	152	114	-18.6669	7.54666e-05	0.637
LPE(16:0_sn2)	0.76 (0.62, 0.92)	0.0062	0.591997	0.85 (0.68, 1.05)	0.13	0.659364	0.77 (0.65, 0.90)	0.001	0.580351	0.94 (0.79, 1.13)	0.53	0.651293	197	114	-8.71333	0.00589415	0.593	43	114	10.1525	0.15123	0.573	152	114	-14.5611	4.05184e-05	0.646
PC(34:0)	0.80 (0.66, 0.98)	0.031	0.591997	0.85 (0.69, 1.05)	0.14	0.660172	0.74 (0.63, 0.88)	0.00045	0.591766	0.89 (0.74, 1.07)	0.23	0.665885	197	114	-2.76627	0.222063	0.534	43	114	6.8554	0.118193	0.593	152	114	-5.39319	0.0363187	0.569
Cer(d16:1/23:0)	0.73 (0.59, 0.91)	0.0049	0.591202	0.78 (0.62, 0.99)	0.037	0.665623	0.74 (0.61, 0.88)	0.00077	0.589409	0.89 (0.73, 1.08)	0.24	0.660215	197	114	-31.3979	1.32074e-08	0.696	43	114	-9.79445	0.201277	0.573	152	114	-37.8617	4.67357e-11	0.734
PC(34:5)	0.76 (0.63, 0.93)	0.0072	0.591202	0.79 (0.63, 0.98)	0.035	0.673801	0.79 (0.67, 0.93)	0.0049	0.573575	0.85 (0.71, 1.02)	0.077	0.665961	197	114	-31.0226	1.39161e-05	0.646	43	114	-8.50384	0.177449	0.568	152	114	-37.4752	1.62352e-06	0.67
LPC(O-16:0)	0.87 (0.72, 1.05)	0.15	0.590607	0.93 (0.76, 1.15)	0.52	0.655931	0.84 (0.72, 1.00)	0.046	0.573722	1.04 (0.86, 1.25)	0.68	0.645773	197	114	-21.2729	6.24224e-09	0.69	43	114	-7.42559	0.18654	0.561	152	114	-25.8481	4.16213e-11	0.733
PC(38:5)	0.77 (0.63, 0.94)	0.011	0.590408	0.82 (0.66, 1.03)	0.083	0.660777	0.71 (0.59, 0.85)	0.00019	0.587936	0.85 (0.70, 1.05)	0.13	0.65961	197	114	-12.528	1.29094e-05	0.633	43	114	2.60558	0.850889	0.522	152	114	-16.6988	5.41301e-08	0.676
Cer(d18:1/26:1)	1.30 (1.06, 1.61)	0.014	0.590011	1.26 (1.02, 1.55)	0.031	0.675416	1.08 (0.91, 1.30)	0.38	0.521505	1.11 (0.92, 1.33)	0.28	0.648344	197	114	57.4718	6.80048e-07	0.654	43	114	44.0277	0.00972896	0.632	152	114	61.4814	8.85725e-07	0.659
PE(P-38:1)	0.80 (0.66, 0.97)	0.025	0.589912	0.78 (0.64, 0.95)	0.013	0.673094	0.83 (0.71, 0.98)	0.028	0.578804	0.81 (0.68, 0.96)	0.013	0.689929	197	114	-18.643	2.79267e-06	0.647	43	114	-7.72969	0.127885	0.563	152	114	-21.8494	5.96634e-07	0.671
Cer(d16:1/24:0)	0.75 (0.61, 0.92)	0.0069	0.589713	0.82 (0.66, 1.03)	0.085	0.665825	0.72 (0.60, 0.86)	0.00028	0.590072	0.89 (0.74, 1.08)	0.24	0.661576	197	114	-34.4618	1.36299e-11	0.724	43	114	-12.5138	0.100371	0.591	152	114	-41.1903	1.60219e-14	0.765
TAG(14:0/18:0/18:1)	0.72 (0.59, 0.89)	0.0017	0.589614	0.67 (0.54, 0.83)	0.00019	0.706613	0.80 (0.67, 0.95)	0.0095	0.573501	0.79 (0.66, 0.94)	0.0094	0.686678	197	114	-4.99294	0.826143	0.507	43	114	20.4689	0.185638	0.564	152	114	-12.2715	0.385979	0.529
PC(35:1)	0.85 (0.70, 1.03)	0.1	0.589217	0.80 (0.65, 0.99)	0.044	0.666229	0.85 (0.72, 1.00)	0.05	0.569451	0.87 (0.72, 1.05)	0.15	0.676849	197	114	-6.11433	0.0474458	0.554	43	114	3.68258	0.818874	0.534	152	114	-8.95308	0.0102895	0.581
PC(O-38:5)	0.70 (0.56, 0.87)	0.0013	0.589217	0.78 (0.63, 0.96)	0.022	0.667945	0.69 (0.57, 0.83)	0.00011	0.593976	0.82 (0.68, 0.98)	0.031	0.673371	197	114	-10.605	1.56597e-05	0.654	43	114	-2.85835	0.439413	0.534	152	114	-12.6038	1.3348e-06	0.685
PC(35:2)	0.85 (0.70, 1.03)	0.1	0.588621	0.88 (0.71, 1.08)	0.22	0.658354	0.83 (0.70, 0.98)	0.028	0.574606	0.96 (0.80, 1.15)	0.65	0.657795	197	114	-7.46877	0.011795	0.581	43	114	4.1521	0.602666	0.541	152	114	-10.9308	0.00084848	0.618
PC(P-40:2)	0.79 (0.65, 0.96)	0.018	0.588621	0.87 (0.70, 1.08)	0.2	0.66522	0.78 (0.66, 0.93)	0.0046	0.591619	0.93 (0.78, 1.12)	0.47	0.664902	197	114	-7.04965	0.0608394	0.566	43	114	8.93569	0.436917	0.532	152	114	-11.6679	0.0061079	0.595
PC(P-40:4)	0.75 (0.61, 0.91)	0.0041	0.588422	0.86 (0.70, 1.07)	0.19	0.657143	0.71 (0.60, 0.84)	3.9e-05	0.611798	0.90 (0.75, 1.07)	0.23	0.670346	197	114	-7.60398	0.00227508	0.599	43	114	8.26134	0.227084	0.565	152	114	-12.1366	1.5306e-05	0.646
SM(31:2)	0.83 (0.67, 1.02)	0.07	0.588025	0.85 (0.67, 1.08)	0.19	0.659061	0.81 (0.68, 0.97)	0.019	0.57549	0.98 (0.80, 1.19)	0.81	0.654771	197	114	-29.2562	7.74407e-10	0.719	43	114	-14.6007	0.0512409	0.608	152	114	-33.2613	1.62364e-11	0.749
PC(P-40:3)	0.79 (0.65, 0.95)	0.012	0.587727	0.90 (0.73, 1.11)	0.31	0.65785	0.77 (0.66, 0.90)	0.00086	0.593092	0.95 (0.80, 1.13)	0.54	0.664902	197	114	-10.0488	0.00112414	0.601	43	114	4.5083	0.464702	0.538	152	114	-14.1007	2.1508e-05	0.64
LPC(O-18:0)	0.88 (0.72, 1.07)	0.2	0.587231	0.95 (0.77, 1.17)	0.65	0.649571	0.85 (0.72, 1.00)	0.052	0.57085	1.05 (0.87, 1.26)	0.6	0.642069	197	114	-20.3439	4.25182e-07	0.668	43	114	-5.72092	0.368632	0.545	152	114	-25.1475	5.05233e-09	0.71
PE(O-40:2)	0.82 (0.67, 1.01)	0.062	0.586833	0.85 (0.69, 1.05)	0.14	0.666633	0.79 (0.67, 0.94)	0.0082	0.594565	0.93 (0.78, 1.12)	0.45	0.672085	197	114	-7.6525	0.0149474	0.58	43	114	8.98738	0.490697	0.521	152	114	-12.5919	0.0010542	0.611
PI(34:2)	0.72 (0.58, 0.90)	0.0036	0.586734	0.79 (0.63, 0.98)	0.03	0.664513	0.74 (0.62, 0.89)	0.0013	0.571218	0.84 (0.70, 1.00)	0.048	0.651973	197	114	2.54615	0.380353	0.539	43	114	14.4323	0.00579593	0.633	152	114	-0.597935	0.916822	0.514
PE(P-38:5)	0.81 (0.66, 0.98)	0.034	0.586635	0.87 (0.71, 1.06)	0.16	0.669662	0.84 (0.71, 1.00)	0.047	0.553911	0.93 (0.78, 1.10)	0.38	0.675941	197	114	-34.1815	0.000191477	0.636	43	114	-10.8661	0.535633	0.554	152	114	-40.6507	1.6447e-05	0.659
PE(32:2)	0.73 (0.60, 0.89)	0.0022	0.586337	0.69 (0.55, 0.87)	0.0016	0.680363	0.82 (0.69, 0.97)	0.017	0.557961	0.83 (0.69, 1.00)	0.045	0.65031	197	114	-10.1088	0.39804	0.534	43	114	6.62073	0.549921	0.534	152	114	-15.6688	0.156052	0.558
PI(40:4)	0.74 (0.59, 0.92)	0.0073	0.585642	0.77 (0.62, 0.97)	0.028	0.666936	0.70 (0.58, 0.85)	0.00028	0.584328	0.80 (0.65, 0.97)	0.027	0.67768	197	114	-15.8559	0.00018385	0.613	43	114	0.589146	0.995804	0.507	152	114	-20.5461	3.25992e-06	0.648
PC(40:4)	0.80 (0.66, 0.96)	0.019	0.585344	0.88 (0.71, 1.09)	0.25	0.653407	0.79 (0.67, 0.93)	0.0046	0.569303	0.94 (0.79, 1.13)	0.52	0.652427	197	114	-14.733	1.77438e-05	0.648	43	114	-3.9946	0.432343	0.544	152	114	-17.5874	9.80577e-07	0.677
TAG(16:0/16:0/16:0)	0.77 (0.64, 0.93)	0.0078	0.584848	0.71 (0.58, 0.88)	0.0014	0.686623	0.90 (0.76, 1.05)	0.18	0.552806	0.89 (0.75, 1.05)	0.17	0.670649	197	114	9.90372	0.0255715	0.577	43	114	26.0988	0.00903541	0.637	152	114	5.91325	0.0764293	0.562
PI(38:5)b	0.85 (0.70, 1.04)	0.11	0.58455	0.90 (0.71, 1.13)	0.34	0.663099	0.84 (0.72, 0.98)	0.026	0.564222	0.95 (0.79, 1.15)	0.6	0.658022	197	114	-7.8091	0.105983	0.553	43	114	11.9665	0.520369	0.555	152	114	-13.3781	0.0185111	0.584
LacCer(d16:1/24:1)	0.82 (0.68, 1.00)	0.045	0.58445	0.88 (0.71, 1.09)	0.24	0.661484	0.81 (0.68, 0.96)	0.015	0.575784	0.92 (0.76, 1.10)	0.36	0.661803	197	114	-12.9801	0.00431912	0.593	43	114	0.585482	0.851942	0.509	152	114	-16.8754	0.000578861	0.623
SM(39:1)	0.83 (0.68, 1.01)	0.064	0.584053	0.91 (0.72, 1.15)	0.42	0.653609	0.82 (0.69, 0.97)	0.023	0.560318	1.00 (0.83, 1.21)	0.99	0.651444	197	114	-18.863	3.28767e-08	0.699	43	114	-8.35562	0.116426	0.583	152	114	-21.8856	6.42737e-10	0.733
TAG(18:2/18:2/20:4)	1.26 (1.01, 1.58)	0.041	0.583954	1.31 (1.05, 1.62)	0.016	0.687935	1.11 (0.93, 1.34)	0.25	0.534836	1.19 (0.99, 1.43)	0.066	0.665432	197	114	15.4887	0.0226462	0.582	43	114	10.0843	0.213394	0.582	152	114	16.1181	0.0224744	0.583
TAG(14:0/18:2/18:2)	0.73 (0.60, 0.90)	0.003	0.583457	0.78 (0.63, 0.96)	0.018	0.661282	0.79 (0.66, 0.94)	0.0071	0.567388	0.91 (0.76, 1.08)	0.28	0.649327	197	114	-1.93247	0.833281	0.512	43	114	19.6716	0.0491116	0.611	152	114	-9.36897	0.507528	0.52
PC(P-36:2)	0.80 (0.66, 0.98)	0.034	0.58316	0.80 (0.65, 0.99)	0.04	0.674003	0.79 (0.67, 0.94)	0.0092	0.580719	0.85 (0.72, 1.02)	0.074	0.684636	197	114	-14.9713	0.00018648	0.624	43	114	-8.9024	0.15979	0.564	152	114	-16.5847	8.29817e-05	0.64
LPE(16:0_sn1)	0.76 (0.62, 0.92)	0.0061	0.582961	0.83 (0.67, 1.03)	0.098	0.655729	0.75 (0.64, 0.89)	0.00063	0.581308	0.92 (0.77, 1.11)	0.38	0.653486	197	114	-8.61623	0.00885093	0.59	43	114	9.83527	0.156219	0.569	152	114	-14.3624	8.20857e-05	0.64
PC(36:2)	0.80 (0.64, 0.99)	0.037	0.582862	0.82 (0.65, 1.03)	0.084	0.658051	0.76 (0.64, 0.90)	0.0018	0.58882	0.86 (0.71, 1.03)	0.099	0.667473	197	114	-7.55018	0.00351635	0.592	43	114	2.91916	0.658129	0.534	152	114	-10.4467	0.00022297	0.628
LacCer(d16:1/24:0)	0.83 (0.68, 1.01)	0.06	0.582663	0.86 (0.68, 1.08)	0.19	0.661484	0.83 (0.71, 0.98)	0.029	0.574459	0.92 (0.76, 1.13)	0.43	0.656661	197	114	-19.8384	0.000729071	0.618	43	114	-4.78968	0.64581	0.488	152	114	-23.8719	8.05661e-05	0.647
PC(P-32:0)	0.83 (0.69, 1.01)	0.063	0.582465	0.91 (0.74, 1.12)	0.37	0.652297	0.77 (0.65, 0.91)	0.002	0.58801	0.94 (0.79, 1.11)	0.46	0.670951	197	114	1.88664	0.550071	0.518	43	114	12.4562	0.00678877	0.639	152	114	-0.873742	0.786198	0.513
PI(35:2)	0.77 (0.62, 0.95)	0.013	0.582172	0.84 (0.68, 1.02)	0.079	0.659998	0.85 (0.71, 1.01)	0.069	0.56215	0.95 (0.80, 1.12)	0.54	0.667081	195	114	-14.6299	0.000946286	0.6	43	114	-6.40938	0.591085	0.474	150	114	-17.1413	0.00019402	0.622
Glc/GalCer(d16:1/24:0)	0.81 (0.66, 0.99)	0.043	0.581869	0.91 (0.73, 1.13)	0.41	0.651691	0.81 (0.68, 0.96)	0.018	0.557814	1.01 (0.84, 1.22)	0.88	0.649781	197	114	-24.5701	8.26053e-08	0.677	43	114	-10.9912	0.124494	0.583	152	114	-28.5953	3.217e-09	0.706
PC(P-38:3)	0.80 (0.66, 0.97)	0.026	0.580876	0.90 (0.73, 1.10)	0.29	0.653407	0.81 (0.68, 0.96)	0.015	0.564516	0.97 (0.81, 1.15)	0.71	0.660593	197	114	-11.5602	2.86733e-05	0.629	43	114	-4.31949	0.358095	0.539	152	114	-13.5139	3.77801e-06	0.654
PI(36:2)	0.85 (0.67, 1.07)	0.17	0.580776	0.95 (0.74, 1.21)	0.66	0.643917	0.79 (0.65, 0.97)	0.024	0.578583	0.93 (0.76, 1.13)	0.46	0.647891	197	114	-10.082	0.000520595	0.651	43	114	14.5751	0.979339	0.526	152	114	-16.7009	2.91971e-05	0.686
PC(O-38:4)c	0.82 (0.67, 0.99)	0.036	0.580578	0.92 (0.75, 1.13)	0.43	0.653004	0.82 (0.69, 0.96)	0.017	0.567462	0.99 (0.83, 1.18)	0.92	0.654922	197	114	-10.8591	0.000131272	0.611	43	114	-2.37996	0.640895	0.495	152	114	-13.1367	1.23736e-05	0.64
LacCer(d18:1/24:0)	0.78 (0.63, 0.97)	0.023	0.58028	0.88 (0.71, 1.09)	0.25	0.657446	0.75 (0.62, 0.90)	0.0018	0.575637	0.89 (0.74, 1.08)	0.23	0.664524	197	114	-4.8149	0.1062	0.552	43	114	9.08395	0.0997328	0.581	152	114	-8.77567	0.0126945	0.59
LPE(20:4_sn2)	0.82 (0.68, 0.99)	0.04	0.580181	0.87 (0.72, 1.06)	0.17	0.655225	0.85 (0.73, 0.99)	0.037	0.575269	0.95 (0.81, 1.10)	0.48	0.664373	197	114	-0.499151	0.995312	0.487	43	114	11.953	0.081576	0.594	152	114	-4.14622	0.426266	0.513
Glc/GalCer(d18:2/23:0)	0.84 (0.69, 1.02)	0.083	0.579982	0.94 (0.77, 1.16)	0.59	0.651085	0.85 (0.71, 1.01)	0.064	0.553837	1.07 (0.89, 1.28)	0.46	0.646605	197	114	-16.8702	0.000160256	0.624	43	114	-2.43204	0.896454	0.509	152	114	-20.8634	7.17138e-06	0.657
PE(36:3)	0.75 (0.60, 0.93)	0.0097	0.579684	0.70 (0.55, 0.89)	0.004	0.658253	0.78 (0.65, 0.94)	0.0084	0.55914	0.81 (0.67, 0.99)	0.039	0.646832	197	114	-13.5301	0.167751	0.542	43	114	9.03378	0.365841	0.55	152	114	-20.2674	0.0317557	0.571
PC(35:2)b	0.86 (0.71, 1.04)	0.13	0.579386	0.87 (0.70, 1.07)	0.18	0.656638	0.80 (0.68, 0.94)	0.0078	0.577847	0.88 (0.73, 1.07)	0.19	0.664373	197	114	-3.06637	0.252888	0.556	43	114	6.63046	0.191278	0.565	152	114	-5.86724	0.0485629	0.592
CE(18:3)	0.82 (0.66, 1.01)	0.059	0.579188	0.92 (0.74, 1.15)	0.47	0.647754	0.78 (0.65, 0.93)	0.0069	0.582855	0.91 (0.75, 1.10)	0.31	0.651747	197	114	-20.5477	3.79672e-07	0.676	43	114	-5.72477	0.173181	0.576	152	114	-25.1339	2.39346e-08	0.706
SM(35:1)	1.39 (1.11, 1.74)	0.0043	0.57889	1.36 (1.09, 1.69)	0.007	0.672792	1.05 (0.87, 1.25)	0.63	0.507291	1.10 (0.93, 1.32)	0.26	0.643354	197	114	8.11107	0.02675	0.574	43	114	7.52042	0.153873	0.578	152	114	8.30755	0.0333204	0.572
PC(37:3)	0.82 (0.67, 0.99)	0.038	0.578691	0.85 (0.69, 1.04)	0.11	0.664412	0.85 (0.71, 1.00)	0.057	0.552585	0.94 (0.79, 1.12)	0.48	0.655073	197	114	-12.2201	0.00111813	0.612	43	114	-5.51126	0.370617	0.544	152	114	-14.6616	0.000241456	0.634
PE(38:6)	1.24 (0.99, 1.55)	0.061	0.578691	1.14 (0.89, 1.46)	0.31	0.666027	1.21 (1.00, 1.47)	0.05	0.554426	1.13 (0.92, 1.38)	0.24	0.664146	197	114	40.6868	1.23815e-09	0.697	43	114	32.965	0.00022913	0.659	152	114	43.137	9.70047e-10	0.708
PC(P-36:2)b	0.87 (0.72, 1.06)	0.18	0.578393	0.89 (0.72, 1.11)	0.29	0.651489	0.83 (0.71, 0.98)	0.029	0.566284	0.92 (0.77, 1.10)	0.36	0.661651	197	114	-19.7007	3.22294e-06	0.655	43	114	-11.9106	0.0757516	0.591	152	114	-21.7774	9.15862e-07	0.672
Cer(d20:1/22:0)	1.28 (1.03, 1.59)	0.026	0.578294	1.23 (0.99, 1.52)	0.063	0.679556	1.10 (0.92, 1.32)	0.31	0.517823	1.05 (0.87, 1.27)	0.59	0.649478	197	114	29.3952	0.0025497	0.598	43	114	18.6441	0.144187	0.58	152	114	32.6935	0.00225918	0.602
PC(O-38:1)	0.83 (0.68, 1.01)	0.065	0.578096	0.94 (0.75, 1.17)	0.59	0.648763	0.82 (0.69, 0.96)	0.017	0.559361	0.98 (0.81, 1.17)	0.79	0.655678	197	114	-10.4039	0.000295786	0.62	43	114	-1.50758	0.610286	0.525	152	114	-12.9537	3.08183e-05	0.649
LPC(22:5_sn2)	0.81 (0.66, 1.00)	0.048	0.577897	0.93 (0.74, 1.15)	0.49	0.652701	0.72 (0.60, 0.87)	0.00056	0.580056	0.93 (0.76, 1.12)	0.44	0.65719	197	114	-10.7196	0.00231857	0.603	43	114	9.83702	0.2215	0.561	152	114	-16.6115	2.04068e-05	0.65
PI(38:3)b	0.79 (0.63, 0.98)	0.032	0.577798	0.84 (0.68, 1.05)	0.12	0.662797	0.79 (0.65, 0.95)	0.011	0.565842	0.89 (0.74, 1.07)	0.21	0.658778	197	114	-25.8017	1.15226e-08	0.69	43	114	-13.7511	0.0628103	0.602	152	114	-29.4006	5.9049e-10	0.717
DAG(16:1/18:1)	0.75 (0.60, 0.92)	0.0073	0.5775	0.71 (0.57, 0.89)	0.0035	0.675921	0.90 (0.76, 1.08)	0.25	0.544926	0.91 (0.75, 1.10)	0.34	0.663617	197	114	4.9132	0.0404683	0.589	43	114	22.6795	0.0139299	0.646	152	114	0.478012	0.111858	0.575
PI(36:4)	0.78 (0.63, 0.96)	0.021	0.577103	0.84 (0.67, 1.04)	0.11	0.656638	0.76 (0.63, 0.90)	0.0021	0.570408	0.89 (0.74, 1.07)	0.21	0.652427	197	114	-0.904483	0.92056	0.513	43	114	13.2927	0.0206533	0.62	152	114	-4.6548	0.498018	0.515
PE(P-38:5)b	0.85 (0.71, 1.02)	0.084	0.577003	0.82 (0.67, 0.99)	0.042	0.681575	0.89 (0.76, 1.04)	0.14	0.547651	0.93 (0.79, 1.09)	0.37	0.673673	197	114	-21.2428	4.01467e-05	0.626	43	114	-6.03359	0.193019	0.564	152	114	-25.6297	1.29828e-05	0.645
CE(15:0)	0.82 (0.67, 1.00)	0.053	0.576805	0.85 (0.69, 1.03)	0.092	0.67582	0.87 (0.73, 1.03)	0.11	0.540138	0.96 (0.81, 1.14)	0.62	0.659459	197	114	-12.0897	0.0181424	0.586	43	114	-10.0309	0.272539	0.565	152	114	-13.3946	0.00994142	0.596
DAG(16:0/16:1)	0.81 (0.67, 0.98)	0.033	0.576805	0.81 (0.67, 0.99)	0.036	0.675618	0.96 (0.81, 1.12)	0.58	0.5436	0.99 (0.84, 1.17)	0.9	0.668078	197	114	-0.982337	0.0788646	0.586	43	114	16.8713	0.0196503	0.64	152	114	-5.42092	0.197293	0.573
PE(38:4)b	1.16 (0.94, 1.44)	0.15	0.57601	1.08 (0.86, 1.34)	0.52	0.665522	1.21 (1.01, 1.44)	0.036	0.565105	1.11 (0.92, 1.34)	0.26	0.662861	197	114	21.525	1.13542e-05	0.652	43	114	17.747	0.0136968	0.624	152	114	22.915	7.59783e-06	0.662
PI(38:6)	0.80 (0.65, 0.98)	0.034	0.575911	0.79 (0.64, 0.97)	0.027	0.674912	0.80 (0.67, 0.95)	0.011	0.557225	0.83 (0.69, 1.00)	0.053	0.651066	197	114	9.49083	0.0560278	0.555	43	114	21.9557	0.00840134	0.614	152	114	5.9069	0.215857	0.537
TAG(16:0/16:1/17:0)	0.80 (0.67, 0.96)	0.016	0.575812	0.73 (0.60, 0.90)	0.0034	0.672085	0.86 (0.74, 1.01)	0.07	0.560613	0.87 (0.73, 1.03)	0.11	0.671783	197	114	8.31437	0.0338453	0.598	43	114	25.9229	0.00823876	0.68	152	114	3.72525	0.12407	0.576
LPC(22:4_sn2)	0.82 (0.67, 1.00)	0.052	0.575613	0.90 (0.72, 1.13)	0.36	0.650076	0.82 (0.69, 0.97)	0.023	0.571586	0.94 (0.78, 1.14)	0.52	0.661878	197	114	-12.8048	0.000378271	0.601	43	114	0.87976	0.83689	0.508	152	114	-16.5824	2.21543e-05	0.631
SM(32:1)	0.85 (0.70, 1.04)	0.11	0.575613	0.89 (0.71, 1.11)	0.3	0.660575	0.82 (0.69, 0.96)	0.017	0.569598	0.94 (0.78, 1.15)	0.56	0.664373	197	114	-7.56548	0.000183731	0.622	43	114	-0.990986	0.626964	0.496	152	114	-9.41159	1.23833e-05	0.654
PE(37:4)b	1.20 (0.98, 1.48)	0.08	0.575514	1.14 (0.91, 1.44)	0.25	0.664917	1.20 (1.02, 1.43)	0.033	0.572397	1.15 (0.95, 1.40)	0.15	0.670876	197	114	26.7499	1.29767e-06	0.661	43	114	23.5004	0.0189555	0.62	152	114	28.0777	6.53406e-07	0.675
CE(20:4)	1.22 (1.01, 1.48)	0.039	0.575415	1.26 (1.04, 1.54)	0.021	0.666532	1.11 (0.94, 1.32)	0.21	0.531448	1.15 (0.97, 1.36)	0.098	0.652427	197	114	-2.40217	0.516072	0.526	43	114	-6.79986	0.280508	0.577	152	114	-1.38851	0.695684	0.513
TAG(15:0/16:0/18:1)	0.80 (0.66, 0.96)	0.016	0.575315	0.74 (0.60, 0.90)	0.0034	0.673498	0.86 (0.73, 1.00)	0.054	0.561717	0.87 (0.73, 1.03)	0.099	0.673219	197	114	10.9565	0.0181638	0.606	43	114	31.3114	0.0033437	0.693	152	114	5.60499	0.0898385	0.582
PC(O-34:0)	0.83 (0.68, 1.01)	0.069	0.574719	0.92 (0.75, 1.14)	0.47	0.651792	0.80 (0.68, 0.95)	0.012	0.573943	0.95 (0.80, 1.13)	0.59	0.661424	197	114	-2.23853	0.549414	0.502	43	114	7.79654	0.111184	0.595	152	114	-5.00393	0.180995	0.529
TAG(14:0/17:0/18:1)	0.80 (0.67, 0.96)	0.017	0.574521	0.75 (0.61, 0.92)	0.0054	0.67471	0.85 (0.72, 0.99)	0.037	0.569009	0.87 (0.73, 1.03)	0.1	0.674278	197	114	7.6256	0.0722831	0.585	43	114	28.8544	0.00619163	0.675	152	114	1.88581	0.287167	0.559
LPE(P-18:1)	0.80 (0.65, 0.99)	0.044	0.574422	0.90 (0.72, 1.13)	0.37	0.650782	0.75 (0.62, 0.90)	0.0021	0.578067	0.93 (0.77, 1.13)	0.48	0.653032	197	114	-27.6033	1.78442e-11	0.717	43	114	-13.952	0.0467267	0.592	152	114	-31.5254	1.58582e-13	0.753
Cer(d18:0/20:0)	1.25 (1.01, 1.55)	0.041	0.573627	1.16 (0.94, 1.42)	0.17	0.664513	1.15 (0.95, 1.38)	0.15	0.518633	0.99 (0.83, 1.18)	0.88	0.651217	197	114	27.0038	0.000778581	0.613	43	114	5.78539	0.258155	0.549	152	114	33.1707	0.000290149	0.629
PI(34:3)	0.81 (0.67, 0.99)	0.04	0.573329	0.82 (0.67, 1.02)	0.078	0.663907	0.82 (0.69, 0.98)	0.025	0.558256	0.87 (0.72, 1.04)	0.12	0.657115	197	114	-27.7052	0.00281547	0.597	43	114	-16.4891	0.251587	0.552	152	114	-30.3613	0.0021784	0.607
LPI(18:1_sn1)	0.74 (0.60, 0.93)	0.0083	0.572734	0.75 (0.60, 0.94)	0.011	0.663806	0.77 (0.64, 0.93)	0.0071	0.575711	0.77 (0.64, 0.93)	0.0075	0.682973	197	114	-5.12331	0.588486	0.525	43	114	6.2627	0.343226	0.525	152	114	-8.30985	0.296517	0.539
PC(O-40:1)	0.82 (0.66, 1.01)	0.064	0.572039	0.93 (0.75, 1.15)	0.48	0.653104	0.81 (0.67, 0.97)	0.02	0.564222	0.94 (0.78, 1.12)	0.48	0.66392	197	114	-4.9167	0.390974	0.53	43	114	3.38753	0.337803	0.544	152	114	-7.57484	0.163294	0.55
LPC(22:5_sn1)	0.82 (0.67, 1.01)	0.057	0.571939	0.91 (0.73, 1.13)	0.4	0.654518	0.74 (0.61, 0.89)	0.0013	0.57711	0.91 (0.75, 1.10)	0.34	0.659156	197	114	-11.0648	0.00177399	0.611	43	114	6.85342	0.5023	0.531	152	114	-16.2716	3.27261e-05	0.654
LacCer(d16:1/22:0)	0.89 (0.73, 1.08)	0.24	0.571641	0.95 (0.77, 1.18)	0.65	0.653306	0.88 (0.75, 1.05)	0.15	0.538886	1.00 (0.83, 1.20)	0.97	0.650159	197	114	-22.9197	1.44323e-05	0.656	43	114	-9.24001	0.148631	0.577	152	114	-26.6679	3.08609e-06	0.678
LPC(22:1_sn1)	0.86 (0.70, 1.05)	0.14	0.571641	0.96 (0.77, 1.19)	0.69	0.650581	0.78 (0.66, 0.93)	0.0057	0.583665	0.99 (0.83, 1.19)	0.92	0.650537	197	114	-9.53406	0.0159396	0.599	43	114	16.235	0.317968	0.559	152	114	-17.1975	0.000382494	0.646
PC(O-38:4)b	0.81 (0.67, 0.97)	0.021	0.571641	0.86 (0.71, 1.05)	0.14	0.652499	0.86 (0.73, 1.00)	0.056	0.563632	0.95 (0.81, 1.12)	0.54	0.668759	197	114	-2.2316	0.405335	0.517	43	114	5.44418	0.596556	0.558	152	114	-4.47444	0.193501	0.54
Cer(d16:1/26:1)	1.24 (0.96, 1.60)	0.1	0.57045	1.23 (0.97, 1.55)	0.091	0.652701	1.08 (0.88, 1.32)	0.48	0.548387	1.08 (0.89, 1.30)	0.45	0.661349	197	114	0.427676	0.8069	0.507	43	114	-1.24005	0.91617	0.537	152	114	0.885223	0.804834	0.499
DAG(18:0/20:4)	1.22 (1.00, 1.50)	0.049	0.57045	1.16 (0.95, 1.43)	0.15	0.655931	1.21 (1.03, 1.43)	0.024	0.557151	1.17 (0.98, 1.40)	0.074	0.655829	197	114	40.0814	1.2987e-08	0.685	43	114	33.9797	0.00221912	0.643	152	114	42.6942	4.47605e-09	0.701
LacCer(d16:1/16:0)	0.78 (0.64, 0.96)	0.017	0.570351	0.87 (0.70, 1.07)	0.19	0.655225	0.81 (0.68, 0.96)	0.017	0.560539	0.94 (0.78, 1.14)	0.56	0.651293	197	114	-13.349	0.00273956	0.597	43	114	2.47698	0.78302	0.488	152	114	-17.5442	0.000205787	0.626
Cer(d20:1/23:0)	1.26 (1.02, 1.56)	0.034	0.570053	1.24 (1.00, 1.53)	0.045	0.674104	1.05 (0.88, 1.25)	0.61	0.510458	1.06 (0.89, 1.27)	0.51	0.6491	197	114	8.00183	0.271694	0.541	43	114	3.61958	0.600507	0.472	152	114	8.79287	0.286734	0.543
LPC(22:4_sn1)	0.81 (0.66, 0.99)	0.041	0.570053	0.90 (0.72, 1.13)	0.38	0.650782	0.82 (0.68, 0.98)	0.028	0.566063	0.94 (0.78, 1.15)	0.57	0.65719	197	114	-14.7316	2.64035e-05	0.625	43	114	-0.756933	0.575345	0.488	152	114	-18.6738	1.06955e-06	0.657
PC(P-34:1)	0.86 (0.71, 1.05)	0.14	0.569755	0.88 (0.71, 1.07)	0.2	0.660676	0.79 (0.67, 0.93)	0.0046	0.579319	0.88 (0.74, 1.04)	0.13	0.68509	197	114	-4.9064	0.0983997	0.551	43	114	3.28168	0.554242	0.532	152	114	-7.00778	0.0280717	0.571
LPC(O-20:1)	0.81 (0.66, 0.99)	0.04	0.569556	0.94 (0.75, 1.17)	0.57	0.652398	0.76 (0.64, 0.89)	0.00097	0.581529	0.96 (0.80, 1.14)	0.63	0.659081	197	114	-15.5417	2.13878e-07	0.676	43	114	-2.8646	0.401915	0.527	152	114	-19.6369	4.92018e-10	0.723
Cer(d20:1/24:0)	1.24 (1.00, 1.54)	0.052	0.569358	1.24 (1.00, 1.54)	0.048	0.67895	1.03 (0.85, 1.23)	0.78	0.502725	1.04 (0.86, 1.25)	0.67	0.649403	197	114	10.6349	0.188268	0.555	43	114	6.81757	0.519681	0.46	152	114	11.2545	0.203923	0.443
PC(39:4)	0.86 (0.71, 1.04)	0.12	0.568861	0.96 (0.78, 1.18)	0.67	0.650177	0.81 (0.69, 0.96)	0.012	0.565326	1.00 (0.85, 1.19)	0.96	0.65341	197	114	-5.49714	0.0210241	0.575	43	114	4.5869	0.434722	0.569	152	114	-8.45145	0.00154755	0.617
SM(41:2)b	0.87 (0.72, 1.07)	0.18	0.568563	0.97 (0.78, 1.21)	0.79	0.651186	0.87 (0.73, 1.02)	0.087	0.548829	1.07 (0.89, 1.29)	0.49	0.647437	197	114	-18.7641	3.85103e-09	0.708	43	114	-8.41315	0.0876443	0.595	152	114	-21.7254	1.15418e-10	0.742
Glc/GalCer(d18:1/23:0)	0.83 (0.68, 1.03)	0.085	0.568265	0.93 (0.75, 1.15)	0.49	0.651489	0.82 (0.69, 0.98)	0.026	0.55531	0.98 (0.82, 1.17)	0.85	0.653637	197	114	-12.1578	0.00960989	0.584	43	114	-0.666971	0.935525	0.516	152	114	-15.4502	0.00171026	0.612
Glc/GalCer(d16:1/16:0)	0.80 (0.65, 0.98)	0.031	0.568166	0.86 (0.69, 1.08)	0.2	0.651287	0.77 (0.64, 0.92)	0.0047	0.570408	0.89 (0.73, 1.10)	0.28	0.66029	197	114	-9.70195	0.028863	0.565	43	114	5.23672	0.499491	0.555	152	114	-13.7497	0.00311837	0.598
PC(P-40:6)	0.85 (0.71, 1.02)	0.085	0.568166	0.83 (0.67, 1.02)	0.075	0.674407	0.78 (0.66, 0.93)	0.0043	0.573722	0.82 (0.69, 0.99)	0.042	0.671934	197	114	2.52279	0.473048	0.519	43	114	10.443	0.155194	0.575	152	114	0.196691	0.813259	0.501
Cer(d18:1/14:0)	0.88 (0.71, 1.08)	0.21	0.568067	0.88 (0.71, 1.10)	0.26	0.66209	0.86 (0.72, 1.02)	0.086	0.557667	0.86 (0.71, 1.04)	0.12	0.659837	197	114	-0.823917	0.916608	0.504	43	114	3.90216	0.437311	0.55	152	114	-2.24697	0.634255	0.52
PI(40:4)b	0.81 (0.66, 1.00)	0.045	0.56757	0.95 (0.76, 1.18)	0.63	0.650278	0.70 (0.58, 0.84)	0.0001	0.574017	0.90 (0.74, 1.09)	0.27	0.636927	197	114	-23.2178	5.11292e-07	0.663	43	114	-6.69186	0.550844	0.52	152	114	-27.6389	9.36055e-09	0.701
SM(36:0)	1.30 (1.04, 1.62)	0.02	0.566875	1.24 (0.98, 1.55)	0.068	0.671277	1.24 (1.03, 1.49)	0.026	0.542863	1.10 (0.91, 1.34)	0.32	0.64721	197	114	41.0235	6.05993e-08	0.682	43	114	25.5558	0.0242109	0.622	152	114	46.3623	7.18096e-09	0.704
LacCer(d18:1/16:0)	0.78 (0.62, 0.98)	0.031	0.566279	0.94 (0.73, 1.20)	0.61	0.648965	0.69 (0.58, 0.83)	6.8e-05	0.602003	0.85 (0.69, 1.04)	0.11	0.672615	197	114	1.49956	0.775926	0.515	43	114	18.012	0.00520762	0.655	152	114	-3.22514	0.29661	0.525
Cer(d18:1/22:0)	1.21 (0.97, 1.51)	0.086	0.56618	1.21 (0.97, 1.50)	0.089	0.679051	1.03 (0.86, 1.24)	0.75	0.506186	1.09 (0.90, 1.31)	0.38	0.653561	197	114	14.1465	0.00198721	0.605	43	114	18.2983	0.013041	0.637	152	114	13.4074	0.00464232	0.599
SM(37:1)	0.90 (0.74, 1.10)	0.3	0.566081	0.93 (0.75, 1.15)	0.51	0.651287	0.81 (0.69, 0.95)	0.0097	0.576889	0.91 (0.77, 1.09)	0.32	0.674732	197	114	-5.1184	0.048849	0.558	43	114	1.57973	0.816603	0.528	152	114	-6.84102	0.0132072	0.579
PE(42:10)	0.84 (0.70, 1.01)	0.06	0.565982	0.85 (0.71, 1.02)	0.074	0.653609	0.76 (0.64, 0.89)	0.0007	0.584107	0.80 (0.68, 0.95)	0.01	0.672161	197	114	3.99834	0.180049	0.542	43	114	21.5624	0.008019	0.628	152	114	-1.68349	0.616654	0.486
PE(40:1)	0.76 (0.61, 0.94)	0.013	0.565286	0.80 (0.64, 1.00)	0.048	0.654316	0.78 (0.65, 0.95)	0.014	0.554647	0.89 (0.73, 1.08)	0.24	0.649403	197	114	-4.2468	0.526812	0.537	43	114	12.1649	0.368506	0.471	152	114	-9.46138	0.220473	0.559
TAG(16:0/16:0/18:0)	0.82 (0.68, 1.00)	0.045	0.565286	0.73 (0.60, 0.90)	0.0026	0.686017	0.90 (0.77, 1.06)	0.2	0.549639	0.86 (0.72, 1.02)	0.081	0.679646	197	114	5.13163	0.12934	0.552	43	114	21.5308	0.0657912	0.598	152	114	0.920947	0.246309	0.541
SM(44:2)	1.23 (0.99, 1.52)	0.06	0.565187	1.23 (1.00, 1.52)	0.055	0.67996	1.05 (0.87, 1.26)	0.64	0.517528	1.10 (0.91, 1.33)	0.3	0.649025	197	114	32.8199	3.71409e-10	0.698	43	114	30.153	0.000299434	0.695	152	114	33.6663	9.67514e-10	0.699
LPC(15-MHDA)_sn1	0.85 (0.69, 1.03)	0.097	0.564889	0.97 (0.78, 1.21)	0.78	0.648965	0.80 (0.68, 0.95)	0.0092	0.572397	1.04 (0.86, 1.24)	0.7	0.648495	197	114	-21.3515	1.88155e-10	0.711	43	114	-6.41316	0.171735	0.565	152	114	-25.7675	3.71281e-13	0.754
LPC(22:1_sn2)	0.89 (0.73, 1.09)	0.25	0.564591	0.99 (0.80, 1.22)	0.92	0.646845	0.80 (0.67, 0.94)	0.0086	0.577405	1.00 (0.83, 1.19)	0.96	0.651066	197	114	-6.94448	0.0647611	0.581	43	114	20.9254	0.204367	0.575	152	114	-14.9798	0.00291453	0.627
CE(20:1)	0.85 (0.69, 1.05)	0.13	0.564492	0.92 (0.75, 1.13)	0.42	0.65684	0.86 (0.72, 1.03)	0.098	0.554058	1.01 (0.83, 1.21)	0.94	0.649932	197	114	-5.98753	0.281211	0.544	43	114	7.21483	0.386394	0.541	152	114	-9.57216	0.0900506	0.567
LPC(20:1_sn1)	0.87 (0.71, 1.07)	0.18	0.564393	1.00 (0.79, 1.25)	0.97	0.646744	0.78 (0.65, 0.92)	0.0038	0.577626	0.99 (0.82, 1.19)	0.9	0.650083	197	114	-12.1824	3.35607e-05	0.64	43	114	3.53604	0.871217	0.511	152	114	-17.27	7.35991e-08	0.687
CE(24:6)	0.89 (0.73, 1.08)	0.24	0.564294	0.95 (0.76, 1.19)	0.67	0.651489	0.86 (0.72, 1.02)	0.081	0.559361	0.95 (0.79, 1.15)	0.61	0.652125	197	114	-23.0973	0.000417168	0.609	43	114	-14.0186	0.201459	0.544	152	114	-26.1802	0.000106323	0.632
PE(30:0)	0.80 (0.65, 0.98)	0.032	0.564194	0.73 (0.59, 0.91)	0.005	0.6737	0.86 (0.73, 1.02)	0.079	0.546251	0.87 (0.73, 1.03)	0.1	0.654015	197	114	10.7697	0.21654	0.542	43	114	33.373	0.0588042	0.595	152	114	4.01463	0.504998	0.524
CE(20:5)	1.24 (1.02, 1.52)	0.035	0.563797	1.23 (0.99, 1.52)	0.056	0.651792	1.09 (0.92, 1.29)	0.32	0.53108	1.11 (0.93, 1.33)	0.23	0.6491	197	114	1.28662	0.777947	0.497	43	114	-1.51839	0.635597	0.525	152	114	1.93582	0.598173	0.509
SM(41:0)	0.82 (0.66, 1.00)	0.052	0.5634	0.91 (0.73, 1.13)	0.38	0.651792	0.84 (0.70, 1.01)	0.059	0.556341	0.95 (0.79, 1.13)	0.56	0.660668	197	114	-14.329	0.00168184	0.603	43	114	-7.74748	0.437886	0.472	152	114	-16.2388	0.000579963	0.624
CE(22:6)	1.20 (0.98, 1.47)	0.071	0.563301	1.19 (0.97, 1.46)	0.1	0.653306	1.04 (0.88, 1.23)	0.62	0.52261	1.09 (0.92, 1.29)	0.33	0.645244	197	114	12.122	0.0531688	0.56	43	114	9.62266	0.435981	0.546	152	114	12.2175	0.0508206	0.562
PI(40:5)b	0.75 (0.60, 0.93)	0.0099	0.56201	0.81 (0.65, 1.01)	0.065	0.657345	0.72 (0.59, 0.87)	0.00052	0.580203	0.83 (0.69, 1.00)	0.046	0.674202	197	114	-16.0146	0.000967831	0.616	43	114	-2.18481	0.890215	0.525	152	114	-20.0669	6.97812e-05	0.642
DAG(16:1/18:0)	0.84 (0.69, 1.03)	0.091	0.56191	0.77 (0.63, 0.95)	0.014	0.676931	1.02 (0.86, 1.21)	0.84	0.510679	0.96 (0.81, 1.15)	0.68	0.66029	197	114	-5.65877	0.0556901	0.572	43	114	10.9023	0.0953036	0.582	152	114	-9.68189	0.0704652	0.573
LacCer(d18:2/24:1)	0.81 (0.66, 1.00)	0.047	0.561613	0.93 (0.75, 1.16)	0.52	0.654518	0.80 (0.67, 0.95)	0.012	0.570555	0.99 (0.83, 1.20)	0.96	0.650159	197	114	-1.84255	0.662154	0.492	43	114	19.953	0.00536979	0.646	152	114	-7.61603	0.121279	0.55
LPE(18:0_sn2)	0.80 (0.66, 0.98)	0.035	0.561414	0.91 (0.74, 1.13)	0.41	0.652398	0.77 (0.65, 0.90)	0.0011	0.577405	0.95 (0.80, 1.13)	0.56	0.655829	197	114	-11.5348	0.000334335	0.625	43	114	4.29138	0.509094	0.533	152	114	-16.4025	1.57906e-06	0.674
HE4	1.37 (0.93, 2.02)	0.11	0.561218	0.88 (0.57, 1.34)	0.54	0.701624	1.68 (1.23, 2.31)	0.0012	0.593297	1.11 (0.78, 1.59)	0.57	0.697691	108	74	819.928	2.34396e-37	0.939	23	74	468.092	2.80602e-06	0.888	84	74	926.439	2.91971e-36	0.961
PE(40:2)	0.78 (0.63, 0.96)	0.022	0.561215	0.75 (0.59, 0.95)	0.018	0.656436	0.91 (0.76, 1.09)	0.31	0.518265	0.93 (0.76, 1.14)	0.48	0.65099	197	114	0.142914	0.874316	0.516	43	114	8.62942	0.919443	0.495	152	114	-3.08129	0.732667	0.526
DAG(18:1/20:4)	1.12 (0.91, 1.39)	0.29	0.560917	1.13 (0.90, 1.42)	0.28	0.658556	1.16 (0.98, 1.37)	0.092	0.551922	1.16 (0.96, 1.40)	0.12	0.659459	197	114	32.3934	5.99506e-07	0.664	43	114	34.1347	0.00269426	0.643	152	114	32.8497	3.00965e-07	0.675
PC(38:0)	0.83 (0.68, 1.02)	0.073	0.560818	0.96 (0.77, 1.20)	0.75	0.649975	0.79 (0.66, 0.94)	0.0077	0.566357	0.95 (0.79, 1.15)	0.61	0.657568	197	114	-9.93918	0.00484296	0.587	43	114	0.948204	0.932603	0.528	152	114	-13.2005	0.000602634	0.621
PI(40:5)	0.81 (0.65, 1.01)	0.056	0.560719	0.82 (0.66, 1.01)	0.058	0.672085	0.75 (0.62, 0.91)	0.0038	0.555531	0.82 (0.68, 1.00)	0.048	0.669137	197	114	-8.13413	0.0785316	0.557	43	114	4.51803	0.577939	0.528	152	114	-11.723	0.0156746	0.583
PC(O-40:6)	0.94 (0.79, 1.13)	0.52	0.56062	0.92 (0.76, 1.12)	0.41	0.665018	0.92 (0.78, 1.08)	0.31	0.542569	1.00 (0.83, 1.21)	0.98	0.647891	197	114	1.33036	0.843588	0.506	43	114	14.4401	0.340708	0.566	152	114	-2.95957	0.76147	0.515
PE(O-40:1)	1.20 (0.98, 1.47)	0.084	0.560322	1.22 (1.00, 1.49)	0.047	0.669965	1.04 (0.87, 1.24)	0.69	0.516424	1.07 (0.90, 1.27)	0.44	0.651444	197	114	15.4214	0.0366947	0.57	43	114	10.9307	0.118276	0.574	152	114	17.0419	0.0463537	0.571
PC(39:6)	0.94 (0.79, 1.12)	0.51	0.559329	0.93 (0.77, 1.13)	0.45	0.663503	0.91 (0.77, 1.07)	0.25	0.543674	0.99 (0.82, 1.20)	0.93	0.648798	197	114	0.882175	0.880676	0.496	43	114	14.8524	0.301756	0.575	152	114	-3.57955	0.701803	0.52
Cer(d20:1/26:0)	1.13 (0.93, 1.37)	0.23	0.55913	1.22 (0.99, 1.51)	0.061	0.667138	0.98 (0.83, 1.17)	0.86	0.493151	1.03 (0.85, 1.24)	0.77	0.650915	197	114	3.23297	0.73261	0.508	43	114	2.9155	0.999196	0.485	152	114	3.14608	0.720124	0.512
PC(P-40:5)	0.83 (0.69, 1.01)	0.06	0.558932	0.85 (0.69, 1.06)	0.15	0.666229	0.75 (0.64, 0.88)	0.00032	0.588084	0.84 (0.70, 1.00)	0.052	0.671329	197	114	-1.11242	0.666738	0.521	43	114	8.581	0.179823	0.588	152	114	-4.02779	0.230108	0.554
Glc/GalCer(d16:1/24:1)	0.84 (0.68, 1.04)	0.11	0.558832	0.89 (0.71, 1.10)	0.28	0.650883	0.86 (0.72, 1.02)	0.084	0.551333	0.99 (0.82, 1.19)	0.89	0.649932	197	114	-3.56581	0.418506	0.521	43	114	3.72399	0.521122	0.553	152	114	-5.89946	0.190304	0.545
LPE(18:0_sn1)	0.80 (0.65, 0.97)	0.026	0.558634	0.90 (0.72, 1.11)	0.32	0.65472	0.76 (0.65, 0.89)	0.00088	0.575122	0.94 (0.79, 1.12)	0.5	0.65409	197	114	-10.6815	0.000635581	0.618	43	114	4.37397	0.473267	0.541	152	114	-15.2822	4.29274e-06	0.667
PE(39:6)b	1.17 (0.94, 1.45)	0.17	0.558435	1.04 (0.82, 1.32)	0.72	0.65997	1.17 (0.97, 1.42)	0.11	0.553322	1.10 (0.90, 1.34)	0.37	0.664146	197	114	40.677	8.6795e-08	0.675	43	114	32.6316	0.00162839	0.639	152	114	43.043	1.16345e-07	0.685
LPI(18:1_sn2)	0.78 (0.63, 0.98)	0.029	0.557939	0.81 (0.65, 1.00)	0.054	0.657244	0.79 (0.65, 0.95)	0.014	0.569377	0.81 (0.67, 0.97)	0.026	0.679344	197	114	-6.18879	0.465582	0.528	43	114	4.93635	0.368313	0.528	152	114	-9.2708	0.210055	0.544
CE(16:1)	0.85 (0.69, 1.05)	0.13	0.557839	0.83 (0.67, 1.04)	0.1	0.665825	0.87 (0.72, 1.04)	0.12	0.554205	0.88 (0.74, 1.06)	0.18	0.664978	197	114	-11.3561	0.208746	0.541	43	114	-4.69911	0.714931	0.521	152	114	-13.8593	0.136187	0.55
PC(P-38:5)	0.85 (0.71, 1.03)	0.098	0.557641	0.90 (0.73, 1.12)	0.35	0.6526	0.84 (0.71, 0.98)	0.028	0.563927	1.00 (0.83, 1.19)	0.96	0.6584	197	114	-6.89972	0.0121431	0.59	43	114	3.91417	0.770085	0.495	152	114	-9.82089	0.00134326	0.616
PI(36:2)b	0.81 (0.66, 1.01)	0.059	0.557343	0.86 (0.69, 1.07)	0.17	0.659263	0.80 (0.67, 0.95)	0.012	0.556488	0.86 (0.71, 1.03)	0.099	0.645471	197	114	4.67117	0.282387	0.534	43	114	15.2647	0.0170627	0.623	152	114	1.81968	0.728344	0.51
CE(14:0)	0.81 (0.66, 1.00)	0.047	0.556946	0.86 (0.70, 1.06)	0.15	0.658556	0.78 (0.65, 0.93)	0.0056	0.561717	0.88 (0.73, 1.06)	0.17	0.658173	197	114	-26.9763	1.21432e-06	0.657	43	114	-16.9513	0.0679459	0.597	152	114	-30.509	1.61591e-07	0.678
SM(41:1)	0.89 (0.73, 1.08)	0.23	0.55635	1.01 (0.81, 1.25)	0.95	0.647653	0.86 (0.73, 1.01)	0.073	0.54662	1.01 (0.85, 1.21)	0.91	0.651066	197	114	-6.66824	0.00239376	0.601	43	114	-0.885854	0.736208	0.507	152	114	-8.13496	0.000549754	0.627
Glc/GalCer(d18:1/18:0)	1.19 (0.96, 1.47)	0.11	0.556052	1.20 (0.97, 1.50)	0.096	0.661383	1.01 (0.84, 1.22)	0.89	0.507512	1.06 (0.88, 1.27)	0.53	0.650537	197	114	4.93516	0.295772	0.531	43	114	7.20344	0.417428	0.462	152	114	4.41341	0.350369	0.529
Cer(d18:2/24:0)	0.85 (0.69, 1.04)	0.11	0.555853	0.95 (0.77, 1.17)	0.63	0.649975	0.78 (0.66, 0.93)	0.0059	0.570113	0.99 (0.82, 1.20)	0.94	0.650008	197	114	-24.0106	1.73185e-07	0.674	43	114	-5.33532	0.516077	0.532	152	114	-29.5326	7.88668e-10	0.716
TAG(16:1/18:1/18:1)	0.78 (0.63, 0.97)	0.023	0.555655	0.72 (0.58, 0.89)	0.003	0.664816	1.01 (0.84, 1.21)	0.94	0.489321	0.95 (0.79, 1.14)	0.6	0.654544	197	114	8.46677	0.00466485	0.593	43	114	9.72048	0.0209622	0.605	152	114	8.2722	0.0074033	0.59
PE(36:4)	1.07 (0.87, 1.32)	0.51	0.555556	1.02 (0.80, 1.30)	0.9	0.657042	1.14 (0.96, 1.35)	0.15	0.563043	1.08 (0.89, 1.32)	0.44	0.658778	197	114	22.848	1.17857e-05	0.652	43	114	22.6091	0.0120248	0.624	152	114	23.1997	9.64487e-06	0.661
Cer(d18:2/23:0)	0.87 (0.70, 1.07)	0.18	0.555258	0.94 (0.76, 1.17)	0.59	0.654114	0.81 (0.68, 0.97)	0.019	0.567094	1.03 (0.86, 1.25)	0.73	0.648647	197	114	-23.563	3.21602e-06	0.679	43	114	-3.13584	0.764345	0.534	152	114	-29.2037	2.03816e-08	0.72
AcylCarnitine(13:0)	1.16 (0.95, 1.41)	0.14	0.555158	1.09 (0.86, 1.38)	0.48	0.651388	1.12 (0.94, 1.32)	0.2	0.547282	1.14 (0.93, 1.40)	0.21	0.660139	197	114	82.3473	9.76878e-10	0.697	43	114	97.6492	0.000940104	0.658	152	114	78.2643	1.37046e-09	0.708
CE(17:1)	0.93 (0.76, 1.14)	0.5	0.55486	0.95 (0.76, 1.17)	0.62	0.653508	0.88 (0.74, 1.05)	0.16	0.545294	0.94 (0.78, 1.14)	0.55	0.655225	197	114	-16.8249	0.000190613	0.627	43	114	-7.59084	0.270073	0.542	152	114	-19.4736	3.33778e-05	0.652
LacCer(d18:1/20:0)	0.91 (0.74, 1.12)	0.37	0.55486	0.88 (0.71, 1.09)	0.24	0.665522	0.91 (0.76, 1.09)	0.29	0.547651	0.92 (0.76, 1.10)	0.36	0.662937	197	114	-0.354702	0.921966	0.5	43	114	7.3885	0.536678	0.535	152	114	-1.99823	0.773428	0.496
PC(31:0)	0.87 (0.71, 1.07)	0.18	0.554761	0.88 (0.72, 1.09)	0.24	0.654215	0.80 (0.68, 0.95)	0.01	0.567241	0.89 (0.75, 1.06)	0.18	0.66339	197	114	2.81328	0.41918	0.477	43	114	12.4185	0.0468219	0.603	152	114	0.275589	0.83084	0.498
PC(O-40:4)	0.86 (0.71, 1.04)	0.12	0.554265	0.94 (0.76, 1.16)	0.55	0.645028	0.87 (0.74, 1.03)	0.11	0.556709	0.99 (0.83, 1.19)	0.95	0.655376	197	114	-13.1815	0.000288683	0.604	43	114	-3.97331	0.418486	0.516	152	114	-15.7885	4.68938e-05	0.629
DAG(18:2/20:4)	1.09 (0.89, 1.35)	0.4	0.554066	1.11 (0.89, 1.38)	0.35	0.653508	1.14 (0.96, 1.35)	0.15	0.544631	1.17 (0.97, 1.41)	0.093	0.661576	197	114	33.9544	3.21653e-06	0.645	43	114	38.9687	0.00281126	0.641	152	114	33.3607	2.67067e-06	0.65
Glc/GalCer(d18:2/20:0)	0.86 (0.70, 1.05)	0.14	0.553272	0.96 (0.78, 1.18)	0.67	0.645533	0.87 (0.73, 1.04)	0.12	0.537266	1.09 (0.91, 1.30)	0.36	0.663239	197	114	-6.96965	0.0660286	0.557	43	114	8.65929	0.180654	0.58	152	114	-11.2948	0.00615905	0.595
PC(38:1)	0.88 (0.70, 1.09)	0.24	0.552378	0.96 (0.76, 1.21)	0.74	0.646239	0.78 (0.65, 0.94)	0.01	0.569009	0.90 (0.73, 1.11)	0.32	0.659761	197	114	11.8812	2.73002e-06	0.652	43	114	19.359	5.09696e-05	0.737	152	114	9.96167	6.5971e-05	0.631
LacCer(d18:2/16:0)	0.82 (0.66, 1.01)	0.059	0.55218	0.93 (0.75, 1.15)	0.49	0.653306	0.80 (0.67, 0.96)	0.017	0.556709	0.97 (0.80, 1.17)	0.72	0.652578	197	114	-1.6666	0.695392	0.508	43	114	18.0942	0.0155037	0.62	152	114	-6.77377	0.18384	0.541
PC(35:4)	0.87 (0.72, 1.05)	0.15	0.551882	0.92 (0.75, 1.13)	0.43	0.650883	0.89 (0.75, 1.04)	0.15	0.547282	1.00 (0.84, 1.18)	0.99	0.655149	197	114	-11.4095	0.00652502	0.601	43	114	-1.94279	0.6438	0.474	152	114	-13.9969	0.00177861	0.622
SM(35:2)	1.28 (1.04, 1.58)	0.018	0.551683	1.41 (1.11, 1.78)	0.0041	0.67259	1.08 (0.91, 1.28)	0.37	0.512152	1.28 (1.06, 1.55)	0.0092	0.657946	197	114	2.05265	0.539939	0.516	43	114	6.53717	0.327161	0.565	152	114	1.11534	0.665734	0.495
SM(40:0)	0.82 (0.66, 1.01)	0.068	0.551584	0.91 (0.73, 1.13)	0.41	0.648561	0.86 (0.72, 1.04)	0.13	0.552659	0.94 (0.78, 1.13)	0.49	0.662483	197	114	-8.18914	0.0543921	0.575	43	114	-2.03191	0.915535	0.494	152	114	-9.63473	0.0288256	0.593
SM(40:2)b	0.87 (0.71, 1.08)	0.2	0.551584	0.93 (0.74, 1.18)	0.57	0.648359	0.86 (0.72, 1.04)	0.12	0.550817	1.01 (0.83, 1.25)	0.89	0.645925	197	114	-8.2505	0.000891921	0.645	43	114	-1.91695	0.651063	0.536	152	114	-9.85153	0.000129488	0.675
Gb3(d18:1/22:0)	0.95 (0.78, 1.15)	0.59	0.551385	0.98 (0.81, 1.20)	0.88	0.650581	0.88 (0.75, 1.03)	0.12	0.54905	0.96 (0.81, 1.13)	0.61	0.670195	197	114	-4.05374	0.395547	0.535	43	114	2.21058	0.641635	0.508	152	114	-6.57655	0.181425	0.55
Glc/GalCer(d18:2/24:0)	0.88 (0.72, 1.07)	0.2	0.551385	0.98 (0.80, 1.20)	0.81	0.64735	0.88 (0.74, 1.04)	0.13	0.539623	1.06 (0.89, 1.26)	0.49	0.645773	197	114	-14.0251	0.000974517	0.606	43	114	-5.03458	0.57378	0.475	152	114	-16.5708	0.000175461	0.629
PC(O-38:0)	0.83 (0.68, 1.02)	0.079	0.551187	0.94 (0.76, 1.16)	0.57	0.649571	0.76 (0.64, 0.90)	0.0019	0.57468	0.91 (0.76, 1.09)	0.29	0.656359	197	114	-6.14746	0.0787125	0.559	43	114	4.21352	0.610979	0.48	152	114	-9.09964	0.0198087	0.581
PC(O-40:2)	1.22 (0.98, 1.50)	0.069	0.551087	1.16 (0.94, 1.45)	0.17	0.657547	1.10 (0.92, 1.31)	0.28	0.51333	1.09 (0.91, 1.31)	0.35	0.642749	197	114	25.9977	2.98139e-07	0.673	43	114	23.0214	0.0110011	0.644	152	114	26.4418	1.95712e-07	0.678
Cer(d16:1/22:0)	0.82 (0.67, 1.01)	0.06	0.550789	0.87 (0.70, 1.08)	0.21	0.65159	0.81 (0.68, 0.96)	0.013	0.569009	0.96 (0.79, 1.15)	0.65	0.653183	197	114	-22.5862	1.28317e-06	0.659	43	114	-7.14171	0.30908	0.552	152	114	-27.0377	2.29628e-08	0.691
LacCer(d18:2/20:0)	0.86 (0.69, 1.07)	0.17	0.550789	0.81 (0.64, 1.01)	0.064	0.663604	0.91 (0.75, 1.10)	0.32	0.537855	0.90 (0.73, 1.10)	0.3	0.655225	197	114	-6.24482	0.448777	0.526	43	114	1.38427	0.728269	0.512	152	114	-7.66421	0.357568	0.532
PG(34:1)	0.83 (0.67, 1.03)	0.089	0.550789	0.78 (0.61, 0.99)	0.041	0.650379	0.90 (0.76, 1.06)	0.21	0.529312	0.90 (0.75, 1.09)	0.27	0.647739	197	114	7.5458	0.0576991	0.557	43	114	18.9279	0.029522	0.605	152	114	4.17098	0.159005	0.542
TAG(18:0/18:2/18:2)	1.12 (0.90, 1.40)	0.3	0.550293	1.05 (0.84, 1.31)	0.66	0.656335	1.16 (0.96, 1.40)	0.12	0.553101	1.15 (0.95, 1.39)	0.16	0.674051	197	114	20.7556	2.0215e-05	0.65	43	114	21.5293	0.00225249	0.645	152	114	20.6438	4.0782e-05	0.652
LPE(22:6_sn1)	0.88 (0.72, 1.07)	0.19	0.549101	0.89 (0.73, 1.08)	0.25	0.652802	0.84 (0.72, 0.99)	0.037	0.560465	0.91 (0.77, 1.07)	0.25	0.667549	197	114	18.3625	4.93097e-05	0.64	43	114	27.2518	0.00111476	0.673	152	114	15.5278	0.000391607	0.628
PC(38:6)b	0.95 (0.80, 1.13)	0.6	0.549101	0.91 (0.72, 1.16)	0.45	0.651085	0.93 (0.81, 1.06)	0.28	0.544999	0.93 (0.76, 1.14)	0.48	0.650234	197	114	-14.7456	0.00330682	0.63	43	114	0.307104	0.380326	0.561	152	114	-19.0822	0.000903888	0.651
SM(39:2)	0.96 (0.78, 1.17)	0.66	0.548704	1.06 (0.84, 1.34)	0.62	0.646542	0.91 (0.77, 1.08)	0.27	0.53432	1.12 (0.93, 1.35)	0.25	0.650234	197	114	-15.2246	2.52544e-05	0.651	43	114	-6.46284	0.254692	0.558	152	114	-17.5734	3.07002e-06	0.677
Cer(d16:1/18:0)	1.23 (0.98, 1.56)	0.08	0.548208	1.18 (0.91, 1.54)	0.22	0.663503	1.15 (0.96, 1.38)	0.13	0.515245	1.13 (0.92, 1.38)	0.23	0.650764	197	114	16.6374	0.0011639	0.616	43	114	18.7835	0.114622	0.591	152	114	16.4564	0.00072295	0.625
TAG(18:0/18:1/18:1)	1.09 (0.89, 1.35)	0.39	0.547513	0.92 (0.74, 1.14)	0.43	0.639576	1.20 (1.00, 1.44)	0.05	0.536751	1.04 (0.87, 1.26)	0.65	0.654393	197	114	20.9195	7.44474e-07	0.661	43	114	17.9437	0.00173789	0.636	152	114	22.3048	3.17067e-07	0.671
Cer(d18:0/23:0)	0.83 (0.68, 1.03)	0.086	0.546917	0.90 (0.73, 1.11)	0.31	0.650177	0.78 (0.65, 0.94)	0.0089	0.56238	0.87 (0.72, 1.05)	0.14	0.669288	197	114	-12.4464	0.0760279	0.554	43	114	-1.33605	0.968426	0.51	152	114	-15.7308	0.0293143	0.573
Cer(d16:1/24:1)	0.86 (0.70, 1.05)	0.14	0.546718	0.87 (0.69, 1.09)	0.24	0.646441	0.84 (0.71, 1.00)	0.047	0.563117	0.98 (0.81, 1.19)	0.85	0.652427	197	114	-4.07377	0.489445	0.531	43	114	10.3867	0.161486	0.569	152	114	-8.08265	0.138107	0.559
SM(42:1)	0.84 (0.68, 1.04)	0.11	0.546718	0.97 (0.78, 1.21)	0.79	0.647754	0.81 (0.68, 0.96)	0.017	0.555015	0.95 (0.79, 1.14)	0.56	0.658173	197	114	-7.52085	0.0203337	0.57	43	114	1.57877	0.880605	0.523	152	114	-10.1595	0.00469396	0.597
PC(O-36:5)	0.87 (0.72, 1.07)	0.19	0.546619	0.88 (0.70, 1.11)	0.3	0.654013	0.86 (0.73, 1.02)	0.082	0.527839	0.92 (0.76, 1.11)	0.38	0.655527	197	114	-12.575	0.0167669	0.593	43	114	10.8587	0.707899	0.551	152	114	-19.0256	0.00483537	0.605
PE(36:2)	0.84 (0.68, 1.03)	0.086	0.54652	0.76 (0.60, 0.95)	0.018	0.658051	0.88 (0.74, 1.04)	0.13	0.527913	0.85 (0.70, 1.04)	0.12	0.645244	197	114	4.12946	0.22454	0.547	43	114	20.1103	0.0420254	0.599	152	114	-0.276435	0.529402	0.532
TAG(16:1/18:1/18:2)	0.79 (0.64, 0.97)	0.028	0.54652	0.81 (0.66, 0.99)	0.038	0.655427	0.92 (0.77, 1.11)	0.38	0.526587	0.97 (0.81, 1.17)	0.78	0.651747	197	114	10.7199	0.00233298	0.601	43	114	17.2544	0.00104618	0.665	152	114	9.04117	0.011733	0.584
PE(36:0)	1.15 (0.92, 1.42)	0.21	0.54642	1.25 (1.01, 1.55)	0.044	0.675618	0.99 (0.82, 1.18)	0.88	0.499558	1.05 (0.87, 1.26)	0.61	0.653637	197	114	2.8116	0.0678508	0.56	43	114	3.04778	0.186492	0.561	152	114	2.66673	0.0983803	0.558
LPC(22:6_sn1)	0.97 (0.80, 1.17)	0.75	0.545626	1.01 (0.83, 1.24)	0.9	0.646441	0.90 (0.76, 1.07)	0.24	0.538224	1.02 (0.85, 1.21)	0.86	0.647739	197	114	10.0752	0.0290414	0.576	43	114	21.315	0.0140137	0.626	152	114	6.51491	0.121479	0.559
PC(P-36:4)	0.88 (0.73, 1.07)	0.19	0.545328	0.93 (0.76, 1.13)	0.48	0.64634	0.87 (0.73, 1.02)	0.087	0.556267	0.99 (0.84, 1.17)	0.91	0.662785	197	114	-11.2134	0.000477514	0.617	43	114	-5.00327	0.287821	0.567	152	114	-12.6431	0.000218381	0.628
LPC(20:1_sn2)	0.89 (0.73, 1.09)	0.27	0.545229	1.04 (0.83, 1.30)	0.74	0.646643	0.79 (0.66, 0.93)	0.0062	0.566284	1.01 (0.84, 1.22)	0.9	0.650008	197	114	-11.4081	0.000115603	0.63	43	114	4.79314	0.656042	0.53	152	114	-16.4761	4.26277e-07	0.679
PG(36:1)	0.84 (0.68, 1.04)	0.1	0.54503	0.82 (0.66, 1.01)	0.064	0.657648	0.88 (0.74, 1.05)	0.16	0.538224	0.93 (0.78, 1.12)	0.47	0.653259	197	114	2.73051	0.456831	0.521	43	114	24.6736	0.0401126	0.596	152	114	-3.15311	0.961368	0.499
SM(40:1)	0.87 (0.71, 1.08)	0.21	0.544534	1.02 (0.81, 1.28)	0.86	0.650076	0.83 (0.70, 1.00)	0.044	0.554058	0.99 (0.82, 1.20)	0.92	0.651747	197	114	-5.64641	0.0594309	0.558	43	114	2.58139	0.630879	0.538	152	114	-7.72506	0.0158969	0.584
PC(34:3)c	0.88 (0.71, 1.09)	0.25	0.544037	0.93 (0.75, 1.16)	0.52	0.645533	0.85 (0.71, 1.02)	0.078	0.543747	0.91 (0.76, 1.08)	0.28	0.652881	197	114	-0.0180322	0.481587	0.527	43	114	8.34362	0.78463	0.517	152	114	-2.05972	0.340617	0.539
PC(40:2)	1.19 (0.96, 1.47)	0.11	0.543938	1.19 (0.96, 1.46)	0.11	0.671378	1.01 (0.84, 1.21)	0.95	0.501031	1.07 (0.89, 1.29)	0.49	0.646454	197	114	28.7016	2.95799e-08	0.671	43	114	27.0652	0.000804225	0.672	152	114	29.1101	1.12975e-07	0.67
PC(P-38:4)b	0.94 (0.78, 1.14)	0.52	0.543342	0.94 (0.77, 1.15)	0.52	0.650278	0.97 (0.82, 1.14)	0.7	0.51797	1.03 (0.87, 1.22)	0.75	0.650537	197	114	-10.6929	0.00149897	0.601	43	114	-8.16391	0.104464	0.593	152	114	-11.0901	0.00221599	0.601
SM(38:1)	0.85 (0.69, 1.06)	0.15	0.543243	0.99 (0.79, 1.26)	0.96	0.646744	0.82 (0.69, 0.98)	0.026	0.554868	0.99 (0.81, 1.20)	0.89	0.653788	197	114	-6.66173	0.0366341	0.574	43	114	1.96393	0.684007	0.53	152	114	-8.98072	0.00603751	0.602
PC(38:4)c	1.11 (0.91, 1.36)	0.3	0.543144	1.15 (0.92, 1.43)	0.22	0.664412	1.07 (0.91, 1.25)	0.43	0.519664	1.13 (0.95, 1.35)	0.17	0.647134	197	114	0.171267	0.919875	0.491	43	114	0.582498	0.994586	0.521	152	114	0.216074	0.834027	0.493
SM(36:3)	1.26 (1.02, 1.57)	0.035	0.54225	1.37 (1.09, 1.71)	0.0072	0.682282	1.09 (0.92, 1.31)	0.32	0.513699	1.28 (1.07, 1.54)	0.0081	0.660139	197	114	8.86545	0.0425125	0.575	43	114	12.977	0.0528175	0.618	152	114	8.22578	0.071276	0.567
TAG(17:0/18:1/18:1)	1.05 (0.86, 1.28)	0.66	0.54225	0.93 (0.76, 1.14)	0.5	0.645734	1.10 (0.92, 1.31)	0.28	0.528134	1.04 (0.87, 1.24)	0.67	0.650083	197	114	22.623	1.03645e-05	0.65	43	114	22.7039	0.00369885	0.648	152	114	23.0173	1.64122e-05	0.652
PE(P-40:4)	0.93 (0.77, 1.12)	0.45	0.542151	0.92 (0.76, 1.11)	0.38	0.658354	0.95 (0.81, 1.11)	0.5	0.521284	1.01 (0.86, 1.19)	0.89	0.649327	197	114	-19.8978	0.000226311	0.619	43	114	-11.9134	0.158939	0.566	152	114	-21.9132	0.000116906	0.632
PE(36:3)b	0.77 (0.61, 0.97)	0.025	0.542051	0.70 (0.54, 0.92)	0.0094	0.678445	0.84 (0.70, 1.01)	0.061	0.524672	0.82 (0.67, 1.01)	0.066	0.654998	197	114	-7.6402	0.920472	0.523	43	114	26.3418	0.349435	0.544	152	114	-17.0066	0.734211	0.516
Glc/GalCer(d18:1/22:0)	0.87 (0.71, 1.08)	0.2	0.54086	1.00 (0.80, 1.24)	0.97	0.64634	0.85 (0.71, 1.01)	0.066	0.540433	1.05 (0.88, 1.26)	0.58	0.647134	197	114	-6.66867	0.105029	0.559	43	114	5.70946	0.42049	0.548	152	114	-10.0219	0.0212835	0.587
CE(22:3)	1.18 (0.97, 1.44)	0.1	0.540165	1.13 (0.92, 1.38)	0.23	0.644321	1.10 (0.93, 1.30)	0.29	0.53734	1.11 (0.93, 1.32)	0.23	0.649856	197	114	5.59888	0.985475	0.498	43	114	-3.58408	0.461893	0.537	152	114	7.23876	0.815307	0.491
Glc/GalCer(d18:2/22:0)	0.89 (0.73, 1.09)	0.27	0.540165	1.00 (0.83, 1.22)	0.96	0.648662	0.91 (0.77, 1.09)	0.31	0.528502	1.11 (0.94, 1.32)	0.2	0.651066	197	114	-13.3718	0.00149537	0.606	43	114	-3.18509	0.86633	0.494	152	114	-16.0895	0.000184494	0.633
SM(33:0)	0.99 (0.80, 1.22)	0.93	0.539768	0.96 (0.77, 1.21)	0.74	0.652499	0.95 (0.80, 1.13)	0.57	0.551407	0.97 (0.81, 1.17)	0.78	0.669439	197	114	7.22429	0.0486019	0.575	43	114	10.9493	0.146549	0.604	152	114	6.29695	0.0700665	0.568
LPC(22:6_sn2)	0.98 (0.81, 1.18)	0.83	0.53937	1.02 (0.84, 1.24)	0.83	0.647148	0.91 (0.77, 1.08)	0.27	0.535204	1.03 (0.86, 1.22)	0.77	0.648117	197	114	11.3105	0.0102849	0.586	43	114	22.0278	0.00539523	0.638	152	114	8.08097	0.0534367	0.569
CE(20:2)	0.91 (0.74, 1.12)	0.39	0.538973	1.00 (0.81, 1.23)	0.99	0.646845	0.85 (0.71, 1.02)	0.085	0.541611	0.98 (0.82, 1.17)	0.82	0.652805	197	114	-18.1372	0.000226025	0.607	43	114	-11.4747	0.179397	0.543	152	114	-20.3631	7.33695e-05	0.629
SM(42:3)	0.88 (0.71, 1.09)	0.23	0.538874	0.97 (0.77, 1.21)	0.77	0.646441	0.82 (0.69, 0.99)	0.034	0.556415	1.01 (0.83, 1.23)	0.91	0.648571	197	114	5.36184	0.0615937	0.556	43	114	15.6588	0.00216029	0.677	152	114	2.68331	0.324801	0.476
PG(35:0)	1.11 (0.91, 1.35)	0.32	0.538576	1.08 (0.87, 1.34)	0.47	0.646744	1.15 (0.96, 1.38)	0.12	0.522684	1.07 (0.89, 1.30)	0.46	0.640178	197	114	-1.32477	0.998636	0.531	43	114	-7.4731	0.294987	0.579	152	114	0.0198253	0.688483	0.519
PC(P-36:1)	0.95 (0.77, 1.17)	0.62	0.537881	0.92 (0.74, 1.14)	0.45	0.650076	0.89 (0.75, 1.06)	0.2	0.539549	0.93 (0.78, 1.10)	0.39	0.667624	197	114	-5.81726	0.181163	0.536	43	114	-2.87712	0.640611	0.525	152	114	-6.45407	0.161043	0.537
DAG(18:1/18:3)	0.83 (0.67, 1.02)	0.083	0.537285	0.90 (0.73, 1.09)	0.28	0.651085	0.89 (0.74, 1.06)	0.2	0.537193	0.99 (0.83, 1.19)	0.95	0.648873	197	114	5.68529	0.161536	0.551	43	114	25.0616	0.0034648	0.654	152	114	0.498298	0.530292	0.522
Glc/GalCer(d18:1/20:0)	0.85 (0.69, 1.05)	0.13	0.537285	0.96 (0.78, 1.19)	0.73	0.645129	0.83 (0.69, 0.99)	0.041	0.54117	1.04 (0.87, 1.24)	0.7	0.64963	197	114	-0.464239	0.967723	0.513	43	114	12.7317	0.0736059	0.627	152	114	-4.32235	0.373477	0.479
PE(42:5)	0.87 (0.71, 1.06)	0.17	0.536789	0.93 (0.76, 1.13)	0.47	0.651691	0.93 (0.78, 1.11)	0.41	0.52099	0.97 (0.81, 1.16)	0.72	0.65152	197	114	-1.49801	0.0342973	0.577	43	114	14.8545	0.827937	0.515	152	114	-7.5747	0.0129501	0.595
PC(39:2)	1.17 (0.94, 1.44)	0.16	0.53659	1.13 (0.90, 1.40)	0.29	0.655326	1.07 (0.90, 1.28)	0.41	0.504051	1.08 (0.90, 1.29)	0.41	0.64411	197	114	26.0409	2.95987e-07	0.671	43	114	24.4991	0.00902041	0.649	152	114	26.023	2.4016e-07	0.675
SM(40:3)	1.15 (0.92, 1.44)	0.23	0.535796	1.26 (0.99, 1.59)	0.056	0.672892	1.05 (0.88, 1.25)	0.6	0.511489	1.21 (1.01, 1.46)	0.037	0.662256	197	114	12.077	7.31106e-05	0.633	43	114	14.6181	0.00499941	0.645	152	114	11.4977	0.000230957	0.631
SM(38:0)	0.85 (0.68, 1.06)	0.14	0.535101	0.96 (0.76, 1.19)	0.69	0.644927	0.87 (0.72, 1.05)	0.15	0.547724	0.95 (0.79, 1.15)	0.6	0.662105	197	114	-2.80589	0.534874	0.536	43	114	4.47641	0.473086	0.528	152	114	-4.63561	0.329117	0.552
DAG(16:0/16:0)	0.86 (0.70, 1.07)	0.18	0.535001	0.82 (0.66, 1.03)	0.081	0.665119	0.95 (0.80, 1.13)	0.56	0.513846	0.96 (0.80, 1.15)	0.66	0.659988	197	114	7.47682	0.026271	0.602	43	114	24.2811	0.0883945	0.619	152	114	3.22426	0.0411578	0.6
PC(P-38:4)	0.90 (0.74, 1.08)	0.26	0.535001	0.93 (0.77, 1.12)	0.45	0.649874	0.97 (0.82, 1.14)	0.73	0.523494	1.04 (0.90, 1.21)	0.61	0.651142	197	114	-7.48572	0.0438623	0.563	43	114	-8.11123	0.276092	0.537	152	114	-7.18462	0.0491188	0.57
CE(24:5)	0.99 (0.81, 1.20)	0.88	0.534207	1.08 (0.88, 1.32)	0.47	0.647653	0.85 (0.71, 1.01)	0.058	0.55207	0.96 (0.80, 1.15)	0.64	0.654468	197	114	-5.90301	0.558537	0.532	43	114	4.52565	0.535609	0.534	152	114	-9.01718	0.309282	0.553
DAG(18:1/20:3)	0.89 (0.72, 1.09)	0.24	0.533611	0.91 (0.74, 1.12)	0.38	0.650379	1.01 (0.85, 1.20)	0.89	0.497422	1.03 (0.86, 1.22)	0.78	0.6491	197	114	-1.10598	0.935507	0.503	43	114	-3.148	0.997989	0.519	152	114	0.0292553	0.981991	0.502
PC(36:4)b	1.09 (0.89, 1.35)	0.4	0.533413	1.14 (0.92, 1.42)	0.24	0.668652	1.07 (0.90, 1.27)	0.44	0.508028	1.14 (0.96, 1.35)	0.14	0.647588	197	114	2.373	0.502478	0.518	43	114	3.20467	0.619137	0.525	152	114	2.4175	0.479048	0.518
TAG(16:0/16:0/18:1)	0.86 (0.71, 1.04)	0.11	0.533413	0.78 (0.63, 0.96)	0.021	0.652903	0.98 (0.83, 1.16)	0.8	0.519959	0.94 (0.79, 1.12)	0.48	0.66029	197	114	20.6965	3.62048e-05	0.654	43	114	30.0196	0.000929512	0.691	152	114	18.7434	0.000102224	0.648
LPI(18:2_sn1)	0.96 (0.78, 1.18)	0.68	0.533214	0.85 (0.69, 1.05)	0.13	0.671479	1.01 (0.85, 1.21)	0.87	0.49617	0.89 (0.74, 1.06)	0.19	0.66702	197	114	-1.12234	0.30875	0.533	43	114	10.893	0.276316	0.549	152	114	-3.26585	0.503483	0.525
SM(42:0)	0.87 (0.71, 1.08)	0.21	0.532817	0.96 (0.77, 1.19)	0.68	0.646643	0.85 (0.71, 1.03)	0.092	0.548829	0.93 (0.77, 1.12)	0.43	0.658173	197	114	-10.0086	0.0336634	0.57	43	114	-7.17915	0.563662	0.522	152	114	-10.9103	0.0210604	0.584
PC(39:6)b	0.99 (0.83, 1.18)	0.94	0.532718	0.98 (0.81, 1.19)	0.85	0.654922	0.92 (0.79, 1.08)	0.33	0.524451	1.00 (0.83, 1.20)	0.97	0.651671	197	114	11.5031	0.0333949	0.57	43	114	21.6864	0.0405247	0.616	152	114	8.24816	0.0971793	0.555
Glc/GalCer(d16:1/20:0)	0.94 (0.78, 1.14)	0.52	0.532221	1.00 (0.81, 1.25)	0.97	0.64947	0.90 (0.77, 1.05)	0.17	0.530859	1.07 (0.90, 1.27)	0.45	0.65341	197	114	-22.1571	3.27817e-07	0.671	43	114	-7.79066	0.205891	0.559	152	114	-26.4536	9.00646e-09	0.705
Glc/GalCer(d18:2/16:0)	1.04 (0.84, 1.29)	0.73	0.531824	1.10 (0.88, 1.37)	0.4	0.656032	0.99 (0.82, 1.20)	0.92	0.501694	1.11 (0.92, 1.35)	0.27	0.657871	197	114	8.43996	0.011451	0.587	43	114	14.694	0.00142091	0.665	152	114	7.22822	0.0383319	0.572
CE(20:3)	0.96 (0.79, 1.18)	0.72	0.531526	1.04 (0.83, 1.29)	0.74	0.646845	0.90 (0.76, 1.07)	0.25	0.526955	1.01 (0.83, 1.21)	0.95	0.650234	197	114	-16.8915	0.000379821	0.61	43	114	-11.1723	0.0910362	0.589	152	114	-19.0709	0.000219026	0.618
PE(40:7)	1.02 (0.83, 1.26)	0.83	0.531228	0.96 (0.77, 1.21)	0.75	0.64846	1.04 (0.87, 1.26)	0.65	0.521432	1.05 (0.86, 1.27)	0.65	0.659232	197	114	15.7604	0.00368529	0.584	43	114	15.9837	0.0236794	0.593	152	114	15.1854	0.00770855	0.579
Gb3(d18:1/23:0)	1.17 (0.95, 1.45)	0.15	0.53103	1.16 (0.93, 1.43)	0.18	0.657143	0.95 (0.80, 1.13)	0.6	0.515908	0.97 (0.82, 1.16)	0.76	0.654166	197	114	-4.24489	0.362191	0.538	43	114	-3.74057	0.773356	0.535	152	114	-5.06249	0.276589	0.542
Glc/GalCer(d18:1/24:0)	0.90 (0.73, 1.10)	0.31	0.53103	1.01 (0.81, 1.24)	0.95	0.647754	0.83 (0.70, 0.99)	0.034	0.550302	0.99 (0.83, 1.19)	0.95	0.654468	197	114	-9.23423	0.0735564	0.559	43	114	4.71623	0.810796	0.521	152	114	-13.3743	0.0198289	0.583
PE(40:4)	0.85 (0.71, 1.03)	0.1	0.530732	0.85 (0.69, 1.04)	0.12	0.643614	0.93 (0.78, 1.10)	0.37	0.515245	0.94 (0.78, 1.12)	0.47	0.653561	197	114	-11.8883	0.430619	0.517	43	114	3.70112	0.545348	0.548	152	114	-16.0063	0.227011	0.534
PC(P-36:5)	0.92 (0.76, 1.12)	0.39	0.530633	0.90 (0.72, 1.13)	0.35	0.652903	0.92 (0.78, 1.08)	0.3	0.504787	0.96 (0.79, 1.17)	0.7	0.654015	197	114	-6.62669	0.0879293	0.571	43	114	10.1325	0.664676	0.55	152	114	-11.1367	0.0558175	0.576
Gb3(d18:1/24:0)	0.93 (0.76, 1.15)	0.51	0.530335	0.97 (0.79, 1.20)	0.8	0.646744	0.86 (0.73, 1.03)	0.099	0.5436	0.95 (0.80, 1.13)	0.57	0.660366	197	114	-6.65464	0.104806	0.553	43	114	-3.06514	0.692525	0.484	152	114	-8.55986	0.0552111	0.566
PE(35:2)	0.91 (0.75, 1.11)	0.34	0.530136	0.83 (0.67, 1.03)	0.095	0.645331	0.93 (0.80, 1.09)	0.38	0.524893	0.93 (0.79, 1.11)	0.43	0.638591	197	114	3.46092	0.419129	0.526	43	114	20.3474	0.162843	0.573	152	114	-2.29235	0.775701	0.509
TAG(16:0/17:0/18:1)	0.90 (0.75, 1.08)	0.27	0.52964	0.79 (0.64, 0.97)	0.026	0.657446	0.95 (0.81, 1.12)	0.54	0.527913	0.90 (0.75, 1.07)	0.23	0.669741	197	114	16.0227	0.00172539	0.63	43	114	28.3565	0.0110995	0.662	152	114	12.9957	0.00458121	0.623
LPE(22:6_sn2)	0.92 (0.76, 1.11)	0.38	0.52954	0.92 (0.76, 1.12)	0.41	0.651893	0.88 (0.75, 1.04)	0.13	0.545368	0.93 (0.79, 1.10)	0.39	0.663466	197	114	19.4761	1.05613e-05	0.646	43	114	26.2887	0.000681984	0.661	152	114	17.3182	7.87175e-05	0.64
PC(P-38:6)	0.93 (0.77, 1.12)	0.42	0.529342	0.90 (0.72, 1.13)	0.38	0.657547	0.91 (0.77, 1.06)	0.21	0.511121	0.96 (0.80, 1.16)	0.68	0.655905	197	114	-11.2946	0.00692654	0.598	43	114	10.3359	0.601532	0.55	152	114	-17.1467	0.00179482	0.611
PE(36:1)	0.84 (0.68, 1.03)	0.088	0.528249	0.76 (0.61, 0.95)	0.015	0.647047	0.87 (0.73, 1.04)	0.12	0.532258	0.81 (0.66, 0.98)	0.031	0.655073	197	114	0.102716	0.354497	0.538	43	114	10.9005	0.130038	0.574	152	114	-2.97559	0.607676	0.527
LPI(18:0_sn1)	1.10 (0.90, 1.34)	0.35	0.52815	1.20 (0.96, 1.51)	0.1	0.652701	1.00 (0.84, 1.18)	0.97	0.485418	1.13 (0.94, 1.36)	0.2	0.657795	197	114	6.56232	0.0343865	0.569	43	114	13.4265	0.0321293	0.609	152	114	4.99903	0.0817557	0.562
TAG(16:1/17:0/18:1)	0.90 (0.74, 1.09)	0.28	0.527753	0.82 (0.67, 1.01)	0.062	0.648258	0.99 (0.83, 1.17)	0.89	0.520032	0.99 (0.83, 1.18)	0.89	0.654015	197	114	13.9116	0.000375566	0.63	43	114	18.4755	0.00329188	0.667	152	114	12.8313	0.00135975	0.621
SM(33:2)	1.14 (0.93, 1.41)	0.21	0.527554	1.23 (0.97, 1.56)	0.09	0.65785	1.02 (0.86, 1.21)	0.84	0.506628	1.23 (1.00, 1.51)	0.051	0.64532	197	114	-6.90108	0.0524027	0.568	43	114	-0.894924	0.695689	0.511	152	114	-8.18679	0.0352477	0.58
PE(32:1)	0.89 (0.73, 1.08)	0.23	0.527455	0.74 (0.57, 0.96)	0.025	0.645734	0.98 (0.83, 1.16)	0.85	0.496097	0.85 (0.69, 1.05)	0.13	0.648873	197	114	4.9373	0.0154844	0.597	43	114	9.76967	0.121364	0.596	152	114	3.89837	0.0154608	0.599
PC(P-38:1)	1.01 (0.82, 1.24)	0.93	0.527157	1.05 (0.85, 1.31)	0.65	0.648864	0.88 (0.75, 1.04)	0.15	0.548093	0.99 (0.83, 1.18)	0.89	0.655678	197	114	-0.0734485	0.84267	0.516	43	114	7.45824	0.267994	0.566	152	114	-1.97575	0.850269	0.504
PC(35:5)	0.93 (0.77, 1.13)	0.46	0.526661	0.95 (0.77, 1.18)	0.67	0.650681	0.90 (0.77, 1.06)	0.21	0.522389	0.97 (0.81, 1.17)	0.74	0.65341	197	114	-7.11309	0.176401	0.557	43	114	13.8846	0.977268	0.505	152	114	-12.9029	0.084275	0.572
Gb3(d18:1/16:0)	0.96 (0.77, 1.19)	0.7	0.526561	0.97 (0.77, 1.22)	0.81	0.644624	0.90 (0.76, 1.07)	0.22	0.537782	0.99 (0.82, 1.19)	0.9	0.655073	197	114	5.70334	0.11347	0.551	43	114	11.083	0.0631102	0.601	152	114	3.8207	0.324988	0.532
SM(38:3)b	1.13 (0.92, 1.40)	0.24	0.525668	1.18 (0.95, 1.47)	0.14	0.656941	1.06 (0.90, 1.26)	0.47	0.515613	1.13 (0.96, 1.35)	0.15	0.65152	197	114	3.03856	0.373081	0.525	43	114	4.39978	0.605829	0.546	152	114	2.88129	0.354685	0.478
TAG(16:0/17:0/18:2)	0.90 (0.74, 1.10)	0.31	0.525668	0.81 (0.66, 1.01)	0.06	0.649066	1.00 (0.84, 1.18)	0.97	0.514951	0.97 (0.81, 1.15)	0.72	0.661803	197	114	15.981	0.000698008	0.626	43	114	21.3696	0.0147347	0.64	152	114	14.8449	0.00126263	0.623
Glc/GalCer(d16:1/18:0)	0.93 (0.75, 1.15)	0.49	0.52537	0.99 (0.79, 1.24)	0.91	0.647855	0.86 (0.73, 1.03)	0.093	0.553101	0.97 (0.81, 1.17)	0.77	0.65772	197	114	-15.2773	0.000676428	0.613	43	114	-3.79494	0.373716	0.476	152	114	-18.8705	9.91676e-05	0.641
SM(34:2)	1.13 (0.92, 1.39)	0.26	0.525271	1.20 (0.97, 1.50)	0.097	0.654821	1.00 (0.84, 1.20)	0.96	0.490868	1.18 (0.98, 1.42)	0.078	0.647815	197	114	2.15143	0.589536	0.525	43	114	7.91419	0.0980933	0.613	152	114	0.947995	0.917752	0.505
Cer(d16:1/16:0)	0.97 (0.79, 1.20)	0.8	0.524675	0.98 (0.76, 1.26)	0.87	0.648258	0.97 (0.82, 1.16)	0.75	0.52099	1.01 (0.81, 1.26)	0.9	0.648193	197	114	4.22318	0.147548	0.542	43	114	10.1665	0.227011	0.443	152	114	2.53545	0.215349	0.537
SM(37:0)	0.99 (0.81, 1.20)	0.88	0.524675	1.03 (0.84, 1.27)	0.78	0.646239	0.91 (0.77, 1.07)	0.24	0.535646	1.02 (0.86, 1.21)	0.81	0.646227	197	114	-0.327607	0.920911	0.52	43	114	4.56371	0.293203	0.567	152	114	-1.46797	0.647787	0.509
Cer(d16:1/26:0)	0.92 (0.74, 1.13)	0.41	0.524278	1.03 (0.83, 1.28)	0.79	0.647855	0.82 (0.68, 0.98)	0.029	0.555826	0.96 (0.79, 1.15)	0.63	0.659912	197	114	-23.3116	0.00331299	0.597	43	114	-4.70462	0.555879	0.529	152	114	-29.2482	0.0005552	0.619
CE(18:2)	0.95 (0.77, 1.16)	0.6	0.524079	1.04 (0.85, 1.27)	0.72	0.645936	0.85 (0.72, 1.02)	0.077	0.541759	0.99 (0.83, 1.19)	0.95	0.650612	197	114	-8.53185	0.0479523	0.559	43	114	1.3564	0.934175	0.487	152	114	-11.7152	0.0128017	0.58
PC(34:2)	0.90 (0.72, 1.13)	0.37	0.524079	1.01 (0.80, 1.27)	0.96	0.648258	0.84 (0.70, 1.01)	0.057	0.545441	1.02 (0.85, 1.23)	0.83	0.648495	197	114	-0.0848531	0.856359	0.501	43	114	8.61507	0.0105604	0.64	152	114	-2.40624	0.235891	0.539
Glc/GalCer(d18:2/18:0)	1.07 (0.88, 1.32)	0.49	0.52388	1.04 (0.85, 1.28)	0.69	0.646441	1.02 (0.85, 1.23)	0.84	0.512741	1.04 (0.87, 1.25)	0.64	0.652125	197	114	-7.13903	0.107031	0.563	43	114	-4.10656	0.565998	0.525	152	114	-7.9344	0.0848271	0.574
PC(40:3)	0.96 (0.78, 1.18)	0.7	0.523682	1.08 (0.86, 1.36)	0.49	0.645331	0.86 (0.72, 1.02)	0.081	0.540949	1.04 (0.86, 1.26)	0.69	0.641615	197	114	13.43	0.000600325	0.611	43	114	22.8643	0.00207409	0.674	152	114	10.7047	0.00528601	0.593
CE(18:1)	0.98 (0.80, 1.21)	0.87	0.523285	1.08 (0.87, 1.33)	0.49	0.642807	0.89 (0.75, 1.07)	0.21	0.540286	1.02 (0.85, 1.23)	0.79	0.645169	197	114	-15.6725	0.000490646	0.613	43	114	-11.0072	0.129482	0.57	152	114	-17.4816	0.000206848	0.629
Cer(d18:1/26:0)	1.13 (0.91, 1.39)	0.28	0.523086	1.16 (0.94, 1.43)	0.17	0.653912	0.95 (0.80, 1.13)	0.55	0.523052	1.01 (0.86, 1.20)	0.87	0.656132	197	114	4.36729	0.729923	0.482	43	114	5.88008	0.683103	0.527	152	114	3.75677	0.831263	0.486
PC(34:1)	0.90 (0.73, 1.12)	0.35	0.523086	0.90 (0.71, 1.13)	0.36	0.646138	0.88 (0.74, 1.05)	0.17	0.533731	0.91 (0.75, 1.11)	0.35	0.658022	197	114	1.08738	0.476283	0.531	43	114	4.14953	0.099388	0.606	152	114	0.358277	0.841917	0.514
LacCer(d16:1/20:0)	0.95 (0.79, 1.15)	0.59	0.522788	1.08 (0.89, 1.32)	0.43	0.647956	0.94 (0.80, 1.12)	0.51	0.499558	1.21 (0.99, 1.47)	0.063	0.676319	197	114	-20.1453	0.000146078	0.619	43	114	-1.21506	0.584372	0.528	152	114	-25.1974	1.61266e-05	0.643
PC(P-40:1)	0.96 (0.79, 1.16)	0.64	0.522788	1.04 (0.85, 1.27)	0.72	0.64735	0.84 (0.71, 0.99)	0.033	0.555678	1.00 (0.84, 1.18)	0.97	0.657946	197	114	4.69442	0.515265	0.529	43	114	16.902	0.0950941	0.601	152	114	1.39278	0.971936	0.491
Cer(d18:0/24:0)	0.92 (0.75, 1.14)	0.46	0.522689	1.00 (0.81, 1.23)	0.97	0.648359	0.83 (0.69, 0.99)	0.042	0.557961	0.91 (0.76, 1.09)	0.3	0.665961	197	114	-14.0048	0.140963	0.545	43	114	-2.66725	0.921167	0.488	152	114	-17.3351	0.0639946	0.562
SM(34:1)	1.11 (0.88, 1.39)	0.38	0.522689	1.19 (0.93, 1.52)	0.16	0.651186	0.93 (0.78, 1.13)	0.48	0.521579	1.04 (0.85, 1.27)	0.69	0.644034	197	114	8.33354	4.88909e-06	0.659	43	114	11.5244	0.000641513	0.701	152	114	7.69356	3.05856e-05	0.653
SM(34:0)	0.95 (0.76, 1.19)	0.67	0.522391	0.99 (0.79, 1.25)	0.94	0.648258	0.92 (0.76, 1.11)	0.4	0.533952	0.98 (0.81, 1.18)	0.81	0.659534	197	114	7.98771	0.00530077	0.606	43	114	9.88027	0.0479935	0.635	152	114	7.67339	0.00959054	0.601
DAG(18:2/18:3)	0.86 (0.69, 1.06)	0.16	0.522192	0.94 (0.76, 1.16)	0.56	0.645634	0.88 (0.74, 1.05)	0.17	0.523199	1.02 (0.86, 1.22)	0.79	0.650915	197	114	7.2325	0.203027	0.552	43	114	29.0367	0.0171738	0.649	152	114	0.737295	0.583152	0.524
TAG(18:1/18:1/18:2)	1.05 (0.84, 1.30)	0.68	0.522093	0.99 (0.80, 1.22)	0.9	0.647552	1.15 (0.95, 1.38)	0.14	0.53351	1.15 (0.95, 1.39)	0.15	0.65719	197	114	17.033	2.30634e-05	0.64	43	114	17.4036	0.00172312	0.636	152	114	16.9682	3.97254e-05	0.642
AcylCarnitine(14:1)	1.10 (0.89, 1.36)	0.39	0.521795	1.07 (0.85, 1.34)	0.59	0.648057	1.02 (0.85, 1.21)	0.86	0.497864	0.96 (0.80, 1.16)	0.7	0.664827	197	114	44.2932	9.73496e-07	0.666	43	114	39.6549	0.00167473	0.659	152	114	46.538	1.00717e-06	0.672
Cer(d18:1/23:0)	1.08 (0.88, 1.33)	0.48	0.521299	1.12 (0.91, 1.38)	0.27	0.654518	0.91 (0.76, 1.10)	0.33	0.517897	1.03 (0.86, 1.24)	0.72	0.64721	197	114	-3.91739	0.68694	0.519	43	114	6.27814	0.441749	0.471	152	114	-6.8105	0.414123	0.532
SM(40:2)	0.91 (0.74, 1.12)	0.38	0.521199	1.02 (0.81, 1.27)	0.89	0.649571	0.86 (0.72, 1.03)	0.1	0.536014	1.06 (0.88, 1.29)	0.52	0.646681	197	114	-0.667441	0.832233	0.52	43	114	4.53595	0.202202	0.578	152	114	-2.11692	0.41503	0.547
LPI(18:0_sn2)	1.08 (0.89, 1.32)	0.43	0.5211	1.17 (0.94, 1.47)	0.17	0.650681	0.99 (0.84, 1.16)	0.86	0.494403	1.11 (0.92, 1.33)	0.28	0.653712	197	114	5.87329	0.0466549	0.568	43	114	13.3367	0.0261807	0.61	152	114	4.14397	0.117068	0.562
PE(35:2)b	0.89 (0.73, 1.10)	0.28	0.5211	0.81 (0.65, 1.01)	0.066	0.651691	0.94 (0.79, 1.12)	0.51	0.509943	0.92 (0.75, 1.11)	0.38	0.638666	197	114	17.5848	0.00170253	0.603	43	114	29.8974	0.00263642	0.647	152	114	14.2103	0.00845533	0.59
PE(36:6)	0.84 (0.68, 1.03)	0.095	0.51971	0.80 (0.63, 1.00)	0.055	0.640787	0.90 (0.75, 1.08)	0.25	0.513551	0.89 (0.73, 1.07)	0.2	0.63791	197	114	9.55372	0.116536	0.548	43	114	13.161	0.113021	0.567	152	114	7.94518	0.225124	0.538
TAG(15:0/18:1/18:1)	0.92 (0.76, 1.11)	0.39	0.519412	0.87 (0.71, 1.06)	0.16	0.649672	0.96 (0.81, 1.14)	0.67	0.522536	0.99 (0.83, 1.18)	0.92	0.653864	197	114	18.4278	0.000269607	0.627	43	114	27.781	0.000875156	0.669	152	114	15.993	0.00182184	0.615
PE(P-38:6)	0.92 (0.74, 1.13)	0.42	0.519015	0.99 (0.80, 1.24)	0.96	0.648763	0.80 (0.67, 0.97)	0.02	0.555826	0.94 (0.78, 1.14)	0.53	0.654393	197	114	-8.83183	0.159621	0.545	43	114	1.01993	0.631122	0.532	152	114	-11.8142	0.0519149	0.569
SM(38:3)	1.11 (0.89, 1.40)	0.35	0.518618	1.14 (0.90, 1.44)	0.29	0.661787	1.10 (0.91, 1.32)	0.31	0.52099	1.17 (0.96, 1.42)	0.11	0.656434	197	114	9.15055	0.00617879	0.588	43	114	9.30758	0.110535	0.584	152	114	9.10025	0.00779507	0.589
PE(40:8)	0.99 (0.81, 1.20)	0.88	0.518121	0.93 (0.76, 1.14)	0.49	0.64634	0.93 (0.80, 1.09)	0.37	0.525851	0.97 (0.82, 1.13)	0.66	0.648193	197	114	7.18357	0.132624	0.562	43	114	15.9326	0.0817784	0.617	152	114	3.95473	0.335563	0.542
AcylCarnitine(14:0)	0.97 (0.78, 1.22)	0.81	0.517327	0.90 (0.71, 1.15)	0.42	0.650883	0.86 (0.71, 1.04)	0.11	0.540654	0.83 (0.68, 1.01)	0.058	0.677832	197	114	26.8771	9.11566e-07	0.657	43	114	33.0335	0.00017508	0.685	152	114	25.4313	5.77969e-06	0.65
Glc/GalCer(d18:1/16:0)	0.92 (0.75, 1.14)	0.46	0.517327	0.97 (0.78, 1.20)	0.76	0.646744	0.92 (0.77, 1.11)	0.38	0.523715	1.02 (0.85, 1.22)	0.84	0.650083	197	114	20.9221	1.99139e-08	0.687	43	114	25.6338	3.02592e-05	0.718	152	114	19.8513	3.61351e-07	0.68
PI(38:4)	1.05 (0.86, 1.29)	0.62	0.517128	1.13 (0.90, 1.42)	0.28	0.656739	0.91 (0.77, 1.07)	0.25	0.516497	1.05 (0.88, 1.26)	0.6	0.650915	197	114	-0.318673	0.895716	0.504	43	114	7.0097	0.152725	0.578	152	114	-2.18862	0.491434	0.525
Cer(d18:2/24:1)	1.03 (0.84, 1.27)	0.79	0.515937	1.11 (0.88, 1.39)	0.39	0.649773	0.90 (0.75, 1.07)	0.22	0.53049	1.10 (0.91, 1.35)	0.33	0.649932	197	114	2.80777	0.396311	0.534	43	114	17.5957	0.00470684	0.64	152	114	-0.978957	0.985502	0.508
LPI(20:4_sn1)	1.00 (0.82, 1.22)	1	0.515738	0.88 (0.71, 1.08)	0.22	0.660979	1.04 (0.87, 1.24)	0.69	0.497275	0.93 (0.77, 1.11)	0.41	0.648193	197	114	15.3328	0.879606	0.48	43	114	30.3924	0.954562	0.476	152	114	11.3632	0.871255	0.48
PC(32:0)	0.91 (0.73, 1.13)	0.4	0.515639	0.93 (0.74, 1.16)	0.53	0.646744	0.80 (0.67, 0.96)	0.019	0.554205	0.87 (0.72, 1.05)	0.16	0.659837	197	114	12.4029	7.66045e-06	0.639	43	114	18.6606	3.83537e-05	0.704	152	114	11.0208	0.000122164	0.626
Gb3(d18:1/24:1)	0.98 (0.79, 1.21)	0.84	0.51554	0.93 (0.75, 1.16)	0.53	0.647249	0.91 (0.77, 1.08)	0.28	0.541022	0.94 (0.78, 1.12)	0.47	0.669666	197	114	14.481	0.00278634	0.592	43	114	18.6143	0.0193567	0.614	152	114	12.8942	0.0106952	0.582
DAG(16:0/22:5)	0.95 (0.77, 1.17)	0.61	0.51544	0.98 (0.79, 1.21)	0.84	0.643513	1.05 (0.89, 1.24)	0.59	0.493814	1.07 (0.90, 1.27)	0.45	0.648949	197	114	20.4463	0.00236589	0.603	43	114	28.7101	0.0384527	0.605	152	114	18.603	0.00371518	0.604
PE(30:1)	1.07 (0.86, 1.33)	0.53	0.51544	1.14 (0.91, 1.42)	0.26	0.660071	0.86 (0.72, 1.03)	0.1	0.537782	1.00 (0.83, 1.21)	0.99	0.651671	197	114	5.42349	0.0527757	0.586	43	114	10.8197	0.0123808	0.646	152	114	4.20353	0.143037	0.572
PC(38:6)c	1.00 (0.83, 1.21)	1	0.514845	0.99 (0.81, 1.21)	0.93	0.651691	0.94 (0.79, 1.11)	0.45	0.521284	1.00 (0.84, 1.20)	0.97	0.650159	197	114	8.57926	0.00891441	0.594	43	114	13.5362	0.00909502	0.622	152	114	7.149	0.0302523	0.585
PE(42:6)	0.89 (0.73, 1.09)	0.28	0.514646	0.90 (0.74, 1.11)	0.33	0.644927	0.97 (0.80, 1.17)	0.73	0.494255	0.93 (0.78, 1.11)	0.44	0.647059	197	114	-20.6757	0.0462582	0.576	43	114	-31.7244	0.0845098	0.603	152	114	-17.3281	0.0688827	0.569
AcylCarnitine(18:1)	0.93 (0.75, 1.15)	0.5	0.514447	0.91 (0.74, 1.13)	0.4	0.649369	1.11 (0.91, 1.35)	0.3	0.551554	0.99 (0.82, 1.20)	0.93	0.648798	197	114	4.21752	0.541277	0.522	43	114	-11.2418	0.311599	0.573	152	114	8.69639	0.267009	0.548
AcylCarnitine(12:0)	0.94 (0.76, 1.16)	0.57	0.513752	0.90 (0.72, 1.14)	0.38	0.655023	0.91 (0.76, 1.09)	0.32	0.526513	0.87 (0.72, 1.06)	0.17	0.675715	197	114	36.8957	3.63304e-06	0.659	43	114	37.9651	0.00033476	0.677	152	114	37.169	1.18397e-05	0.657
Glc/GalCer(d18:1/26:0)	1.00 (0.81, 1.23)	0.99	0.513554	1.06 (0.85, 1.32)	0.59	0.645734	0.89 (0.75, 1.06)	0.19	0.543232	0.96 (0.80, 1.15)	0.68	0.656359	197	114	-19.2842	0.0586492	0.567	43	114	-10.4892	0.407458	0.534	152	114	-22.2709	0.0419038	0.579
TAG(16:0/18:0/18:1)	0.94 (0.78, 1.13)	0.5	0.513554	0.81 (0.66, 0.99)	0.043	0.655528	1.03 (0.87, 1.21)	0.75	0.510532	0.94 (0.79, 1.12)	0.5	0.664373	197	114	15.5493	0.000483209	0.62	43	114	20.199	0.0106943	0.635	152	114	14.8725	0.000609584	0.62
Cer(d18:1/24:0)	1.04 (0.84, 1.28)	0.71	0.512958	1.11 (0.90, 1.37)	0.33	0.659162	0.88 (0.74, 1.06)	0.18	0.536161	1.00 (0.83, 1.19)	0.98	0.651142	197	114	-3.24588	0.520763	0.521	43	114	7.23122	0.556813	0.468	152	114	-6.44218	0.289856	0.538
Cer(d18:2/22:0)	0.94 (0.76, 1.16)	0.58	0.512859	1.02 (0.82, 1.26)	0.87	0.647754	0.87 (0.73, 1.04)	0.12	0.544189	1.07 (0.89, 1.30)	0.47	0.646681	197	114	-12.2919	0.0109696	0.603	43	114	3.93958	0.450663	0.513	152	114	-16.5907	0.000718395	0.633
SM(44:3)	0.95 (0.78, 1.17)	0.64	0.512759	1.08 (0.87, 1.35)	0.5	0.649773	0.83 (0.70, 0.98)	0.029	0.54522	0.99 (0.83, 1.18)	0.92	0.654771	197	114	14.026	0.000349078	0.62	43	114	24.6708	0.000466287	0.683	152	114	11.0994	0.00429485	0.602
PC(39:0)	0.97 (0.80, 1.19)	0.79	0.512064	1.05 (0.85, 1.30)	0.65	0.646037	0.84 (0.71, 1.00)	0.045	0.545368	0.96 (0.80, 1.15)	0.62	0.655603	197	114	2.57456	0.785264	0.511	43	114	13.0386	0.380159	0.549	152	114	-0.703672	0.911575	0.502
TAG(18:1/18:2/18:2)	0.90 (0.73, 1.11)	0.32	0.511965	0.93 (0.76, 1.13)	0.45	0.649571	0.98 (0.81, 1.19)	0.86	0.496833	1.06 (0.88, 1.28)	0.54	0.655603	197	114	8.90673	0.0178121	0.572	43	114	13.9149	0.0100257	0.616	152	114	7.35994	0.0558073	0.559
CE(16:0)	1.08 (0.89, 1.31)	0.45	0.511369	1.14 (0.94, 1.37)	0.18	0.649268	0.93 (0.78, 1.10)	0.38	0.520695	1.05 (0.89, 1.24)	0.59	0.645773	197	114	0.128253	0.653393	0.523	43	114	4.27394	0.779285	0.482	152	114	-1.34809	0.471335	0.536
SM(38:2)	1.05 (0.85, 1.29)	0.65	0.51127	1.24 (0.98, 1.57)	0.073	0.659768	0.96 (0.81, 1.14)	0.63	0.507439	1.22 (1.00, 1.49)	0.049	0.663466	197	114	-1.41945	0.576728	0.532	43	114	5.61787	0.233161	0.567	152	114	-3.32197	0.221695	0.558
Glc/GalCer(d18:2/24:1)	0.95 (0.77, 1.17)	0.61	0.510873	0.99 (0.81, 1.21)	0.95	0.64947	0.90 (0.75, 1.07)	0.21	0.532921	1.04 (0.89, 1.22)	0.65	0.654544	197	114	8.62796	0.0424507	0.562	43	114	16.1507	0.00371804	0.641	152	114	6.41329	0.179895	0.462
AcylCarnitine(16:0)	1.13 (0.92, 1.40)	0.24	0.510575	1.06 (0.86, 1.30)	0.59	0.64735	1.05 (0.88, 1.25)	0.59	0.505892	0.98 (0.82, 1.18)	0.85	0.656132	197	114	9.28764	0.473147	0.536	43	114	6.3277	0.868061	0.493	152	114	10.2761	0.347165	0.544
Gb3(d18:1/18:0)	0.99 (0.81, 1.21)	0.93	0.510078	0.99 (0.79, 1.25)	0.95	0.65048	0.87 (0.73, 1.04)	0.12	0.543453	0.91 (0.75, 1.10)	0.32	0.672312	197	114	1.53437	0.820729	0.516	43	114	15.5443	0.0542275	0.598	152	114	-2.28686	0.571422	0.494
PC(40:6)	1.02 (0.84, 1.22)	0.87	0.509781	0.96 (0.79, 1.17)	0.68	0.654316	0.96 (0.81, 1.13)	0.61	0.511416	0.95 (0.79, 1.14)	0.56	0.651973	197	114	19.6845	3.12196e-05	0.648	43	114	22.5908	0.00437098	0.653	152	114	18.9901	9.33333e-05	0.647
PE(38:3)	0.89 (0.73, 1.09)	0.26	0.509681	0.85 (0.69, 1.06)	0.15	0.645028	0.97 (0.81, 1.15)	0.69	0.492341	0.96 (0.81, 1.14)	0.65	0.641917	197	114	1.11981	0.470283	0.541	43	114	4.04906	0.366401	0.56	152	114	-0.0294959	0.639465	0.533
LacCer(d16:1/18:0)	1.11 (0.90, 1.36)	0.33	0.509582	1.18 (0.95, 1.47)	0.14	0.65048	1.00 (0.84, 1.18)	0.98	0.505229	1.10 (0.91, 1.32)	0.33	0.647588	197	114	-11.8226	0.0128941	0.597	43	114	-2.67785	0.555492	0.538	152	114	-14.6165	0.00395924	0.615
LPC(20:5_sn1)	1.01 (0.83, 1.23)	0.89	0.509085	1.08 (0.87, 1.34)	0.48	0.649672	0.95 (0.81, 1.12)	0.54	0.511416	1.05 (0.88, 1.25)	0.61	0.653712	197	114	-0.75332	0.687007	0.53	43	114	13.3915	0.693766	0.504	152	114	-4.99344	0.454363	0.54
SM(44:0)	0.97 (0.77, 1.20)	0.75	0.508986	0.99 (0.79, 1.24)	0.93	0.647451	0.90 (0.75, 1.08)	0.27	0.53108	0.93 (0.77, 1.13)	0.47	0.657039	197	114	-6.19783	0.238713	0.523	43	114	-3.50726	0.493761	0.525	152	114	-7.18374	0.24373	0.524
PE(35:1)b	0.93 (0.76, 1.14)	0.48	0.508192	0.90 (0.73, 1.10)	0.31	0.647855	0.92 (0.78, 1.09)	0.34	0.517528	0.90 (0.75, 1.07)	0.23	0.656737	197	114	9.73247	0.677993	0.517	43	114	11.4308	0.950796	0.521	152	114	9.80412	0.658524	0.518
TAG(16:0/16:0/18:2)	0.91 (0.74, 1.11)	0.34	0.508192	0.90 (0.73, 1.10)	0.31	0.654013	1.03 (0.86, 1.22)	0.78	0.507954	1.07 (0.90, 1.28)	0.44	0.653032	197	114	17.171	7.03587e-07	0.682	43	114	21.9802	1.27898e-05	0.722	152	114	16.0854	5.49541e-06	0.673
PE(O-38:0)	0.97 (0.78, 1.20)	0.76	0.507993	1.01 (0.82, 1.25)	0.92	0.646441	0.86 (0.73, 1.02)	0.092	0.548534	0.95 (0.80, 1.14)	0.59	0.660517	197	114	-6.64226	0.0987786	0.554	43	114	2.09593	0.858397	0.505	152	114	-9.52329	0.0474389	0.571
CE(24:4)	1.05 (0.85, 1.30)	0.65	0.507695	1.12 (0.91, 1.39)	0.29	0.657042	0.88 (0.73, 1.06)	0.17	0.539181	0.95 (0.79, 1.15)	0.59	0.655073	197	114	4.4588	0.486526	0.521	43	114	13.2535	0.196738	0.571	152	114	2.19821	0.745222	0.506
Glc/GalCer(d18:1/24:1)	0.94 (0.76, 1.16)	0.57	0.506603	1.01 (0.82, 1.25)	0.92	0.645936	0.88 (0.73, 1.05)	0.15	0.530122	1.03 (0.87, 1.23)	0.73	0.649251	197	114	16.0884	0.000712099	0.607	43	114	26.9667	0.00182254	0.664	152	114	13.0258	0.00626569	0.59
PC(37:4)	1.06 (0.87, 1.29)	0.54	0.506603	1.07 (0.86, 1.31)	0.56	0.648157	1.03 (0.87, 1.21)	0.75	0.507512	1.09 (0.91, 1.29)	0.34	0.642447	197	114	-4.94482	0.311395	0.544	43	114	-2.74215	0.500876	0.517	152	114	-5.87197	0.325153	0.553
Glc/GalCer(d18:1/26:1)	1.04 (0.83, 1.29)	0.75	0.506305	1.09 (0.88, 1.36)	0.43	0.650883	0.92 (0.77, 1.09)	0.32	0.524746	1.03 (0.85, 1.23)	0.79	0.646227	197	114	10.1149	0.152265	0.554	43	114	13.2386	0.345989	0.582	152	114	8.97156	0.206599	0.544
CE(22:5)	1.00 (0.82, 1.22)	0.99	0.505412	1.10 (0.90, 1.36)	0.35	0.643513	0.90 (0.76, 1.07)	0.23	0.531595	1.03 (0.86, 1.24)	0.73	0.647286	197	114	-16.6138	0.0049342	0.596	43	114	-6.5597	0.376185	0.552	152	114	-19.5892	0.00197054	0.608
DAG(16:0/18:2)	0.94 (0.76, 1.15)	0.53	0.505412	0.98 (0.79, 1.21)	0.85	0.64735	0.99 (0.83, 1.17)	0.89	0.497864	1.10 (0.92, 1.31)	0.32	0.654468	197	114	27.4333	6.73564e-05	0.631	43	114	50.3714	0.000195658	0.675	152	114	21.5774	0.000581193	0.622
PE(39:6)	0.99 (0.81, 1.21)	0.95	0.505114	0.93 (0.75, 1.17)	0.54	0.64634	0.98 (0.82, 1.17)	0.84	0.513257	0.98 (0.81, 1.20)	0.86	0.65462	197	114	16.7008	0.012339	0.578	43	114	24.744	0.0490998	0.595	152	114	13.9157	0.0310189	0.57
TAG(16:0/18:1/18:1)	0.94 (0.76, 1.15)	0.55	0.505114	0.88 (0.71, 1.10)	0.26	0.647249	1.10 (0.92, 1.32)	0.27	0.520253	1.07 (0.89, 1.29)	0.45	0.645773	197	114	14.0309	1.93164e-05	0.644	43	114	15.0512	0.00335415	0.648	152	114	14.1457	2.29706e-05	0.647
SM(42:2)	1.02 (0.80, 1.29)	0.89	0.504419	1.11 (0.85, 1.44)	0.44	0.655023	0.96 (0.79, 1.16)	0.66	0.510605	1.02 (0.82, 1.27)	0.83	0.650461	197	114	19.2368	1.29841e-14	0.768	43	114	22.3153	3.9761e-07	0.777	152	114	18.7614	5.99541e-14	0.772
PC(40:1)	1.04 (0.85, 1.28)	0.68	0.504121	1.13 (0.92, 1.40)	0.25	0.654619	0.91 (0.77, 1.09)	0.3	0.531595	1.01 (0.84, 1.21)	0.94	0.650915	197	114	-4.38198	0.346507	0.532	43	114	0.875252	0.904039	0.501	152	114	-6.57188	0.251538	0.542
SM(44:1)	1.06 (0.86, 1.30)	0.61	0.502036	1.14 (0.92, 1.41)	0.25	0.658152	0.92 (0.77, 1.09)	0.34	0.532774	1.00 (0.83, 1.19)	0.99	0.652578	197	114	-2.35594	0.587365	0.521	43	114	0.289897	0.961848	0.5	152	114	-3.73002	0.496747	0.528
TAG(18:2/18:2/18:2)	0.95 (0.75, 1.19)	0.63	0.501936	1.00 (0.80, 1.25)	1	0.650076	0.95 (0.79, 1.15)	0.61	0.505376	1.09 (0.90, 1.32)	0.38	0.655603	197	114	3.91587	0.227056	0.553	43	114	13.6343	0.0789309	0.611	152	114	0.269557	0.471978	0.535
Cer(d18:0/22:0)	0.95 (0.77, 1.18)	0.64	0.501638	0.99 (0.80, 1.23)	0.96	0.646037	0.89 (0.74, 1.07)	0.21	0.536309	0.95 (0.79, 1.14)	0.56	0.659685	197	114	5.91778	0.351224	0.538	43	114	14.8462	0.0837559	0.604	152	114	3.85757	0.609095	0.522
Gb3(d18:1/20:0)	1.06 (0.87, 1.30)	0.54	0.50134	1.10 (0.90, 1.34)	0.37	0.645129	0.93 (0.79, 1.09)	0.39	0.533363	1.03 (0.87, 1.21)	0.76	0.656812	197	114	2.14567	0.619849	0.514	43	114	6.8806	0.305022	0.565	152	114	-0.476228	0.971401	0.507
PE(35:1)	1.01 (0.83, 1.23)	0.89	0.501142	0.93 (0.76, 1.15)	0.51	0.649672	1.10 (0.93, 1.31)	0.26	0.527839	1.06 (0.88, 1.28)	0.53	0.659383	197	114	23.821	0.0548715	0.555	43	114	33.4628	0.13947	0.579	152	114	21.317	0.0992325	0.548
LPC(20:5_sn2)	1.03 (0.85, 1.25)	0.74	0.500447	1.10 (0.89, 1.36)	0.36	0.648359	0.96 (0.82, 1.13)	0.65	0.503682	1.06 (0.89, 1.27)	0.5	0.652578	197	114	0.747282	0.850974	0.526	43	114	15.3161	0.613882	0.499	152	114	-3.49136	0.60355	0.535
TAG(18:0/18:0/18:1)	0.96 (0.79, 1.17)	0.69	0.500447	0.82 (0.67, 1.01)	0.065	0.658253	1.00 (0.85, 1.19)	0.97	0.502799	0.90 (0.75, 1.08)	0.27	0.664676	197	114	4.78407	0.0265555	0.578	43	114	14.7049	0.0974036	0.583	152	114	2.53578	0.0303237	0.579
PC(37:4)b	1.01 (0.84, 1.22)	0.93	0.500149	1.03 (0.84, 1.26)	0.76	0.649167	0.96 (0.82, 1.13)	0.66	0.511857	1.04 (0.88, 1.23)	0.64	0.64963	197	114	-0.215184	0.84696	0.514	43	114	3.43701	0.710682	0.527	152	114	-1.15267	0.719134	0.525
PG(36:2)	0.97 (0.78, 1.21)	0.8	0.49995	1.03 (0.83, 1.29)	0.76	0.649975	0.88 (0.73, 1.06)	0.19	0.527913	0.98 (0.81, 1.18)	0.82	0.650839	197	114	0.449913	0.586164	0.511	43	114	11.4433	0.253202	0.555	152	114	-2.53012	0.828887	0.501
Cer(d18:0/16:0)	1.00 (0.81, 1.24)	0.99	0.499454	0.97 (0.78, 1.21)	0.8	0.649874	0.98 (0.82, 1.17)	0.81	0.50847	0.97 (0.80, 1.17)	0.74	0.646983	197	114	33.3111	1.53591e-10	0.719	43	114	39.9938	9.54108e-08	0.77	152	114	31.8454	4.50796e-09	0.707
DAG(16:0/18:1)	0.96 (0.78, 1.18)	0.72	0.499355	0.96 (0.78, 1.19)	0.73	0.647653	1.01 (0.86, 1.20)	0.86	0.499632	1.06 (0.89, 1.26)	0.5	0.65152	197	114	21.0765	0.000249715	0.63	43	114	39.0352	0.000746413	0.668	152	114	16.8303	0.00110618	0.623
SM(36:3)b	1.02 (0.83, 1.25)	0.85	0.499255	1.09 (0.88, 1.35)	0.42	0.65048	0.99 (0.83, 1.18)	0.92	0.512005	1.13 (0.93, 1.36)	0.21	0.646076	197	114	-3.79498	0.358617	0.535	43	114	24.2084	0.57603	0.543	152	114	-11.1264	0.166439	0.556
AcylCarnitine(18:0)	1.01 (0.82, 1.24)	0.95	0.498163	0.90 (0.73, 1.11)	0.33	0.659869	0.99 (0.83, 1.18)	0.91	0.507218	0.89 (0.74, 1.06)	0.18	0.668078	197	114	6.5315	0.194565	0.537	43	114	10.375	0.420013	0.542	152	114	5.66745	0.204543	0.537
SM(41:2)	1.04 (0.84, 1.30)	0.71	0.497766	1.10 (0.87, 1.39)	0.43	0.647956	0.95 (0.80, 1.13)	0.58	0.517086	1.11 (0.92, 1.34)	0.29	0.645471	197	114	5.81608	0.0146391	0.58	43	114	9.64886	0.0340736	0.623	152	114	4.8746	0.0299226	0.57
LPC(20:4_sn2)	1.01 (0.82, 1.24)	0.94	0.496475	1.14 (0.92, 1.42)	0.22	0.66522	0.97 (0.81, 1.16)	0.74	0.511636	1.14 (0.95, 1.36)	0.15	0.646454	197	114	-3.88587	0.159459	0.544	43	114	2.02928	0.825555	0.53	152	114	-5.5355	0.0721558	0.566
PE(30:2)	1.13 (0.89, 1.44)	0.32	0.496376	1.13 (0.77, 1.64)	0.53	0.643715	1.07 (0.91, 1.26)	0.43	0.523347	1.06 (0.76, 1.48)	0.72	0.644488	197	114	-1.1496	0.273447	0.501	43	114	6.29533	0.517418	0.587	152	114	-2.86148	0.361237	0.481
LPC(20:4_sn1)	1.01 (0.82, 1.25)	0.93	0.496177	1.13 (0.91, 1.40)	0.28	0.662393	0.99 (0.83, 1.18)	0.93	0.50847	1.16 (0.96, 1.39)	0.12	0.649327	197	114	-4.11224	0.115831	0.544	43	114	2.02636	0.951208	0.535	152	114	-5.82656	0.0521455	0.566
LPI(18:2_sn2)	0.97 (0.81, 1.17)	0.78	0.495681	0.89 (0.74, 1.08)	0.24	0.64846	1.01 (0.85, 1.20)	0.95	0.515098	0.97 (0.81, 1.16)	0.75	0.649403	197	114	13.5514	0.639544	0.602	43	114	19.5657	0.957501	0.623	152	114	12.1746	0.541507	0.597
PE(38:5)	0.94 (0.76, 1.17)	0.59	0.495283	0.92 (0.72, 1.17)	0.48	0.646946	0.95 (0.80, 1.14)	0.6	0.499264	0.98 (0.80, 1.20)	0.81	0.654166	197	114	3.24322	0.363727	0.479	43	114	13.7318	0.181747	0.564	152	114	0.154891	0.619834	0.492
LacCer(d18:1/18:0)	1.06 (0.84, 1.33)	0.63	0.49439	1.00 (0.75, 1.33)	1	0.648258	1.09 (0.91, 1.32)	0.34	0.48365	1.02 (0.80, 1.30)	0.86	0.6491	197	114	10.7001	0.172788	0.566	43	114	13.6816	0.876158	0.592	152	114	10.3751	0.0644215	0.562
PE(40:5)	0.95 (0.76, 1.18)	0.62	0.493298	0.91 (0.72, 1.16)	0.45	0.646643	0.94 (0.78, 1.12)	0.49	0.511195	0.94 (0.77, 1.14)	0.52	0.648571	197	114	4.54887	0.138249	0.562	43	114	15.8776	0.0636259	0.604	152	114	1.57921	0.280954	0.551
DAG(16:0/20:4)	1.00 (0.80, 1.23)	0.97	0.492801	0.99 (0.79, 1.24)	0.93	0.646643	1.07 (0.91, 1.27)	0.42	0.475622	1.09 (0.91, 1.31)	0.34	0.65031	197	114	26.7851	1.65143e-05	0.646	43	114	41.4028	0.00140518	0.653	152	114	23.4577	3.25963e-05	0.648
DAG(18:1/18:1)	0.99 (0.80, 1.21)	0.89	0.492603	0.95 (0.77, 1.18)	0.65	0.646037	1.05 (0.89, 1.25)	0.55	0.50243	1.07 (0.89, 1.29)	0.48	0.655149	197	114	25.9682	2.18149e-05	0.641	43	114	39.0482	0.000997143	0.662	152	114	23.1051	6.40103e-05	0.639
TAG(16:0/18:2/18:2)	0.93 (0.75, 1.15)	0.51	0.491312	0.95 (0.77, 1.18)	0.67	0.644927	1.03 (0.86, 1.25)	0.72	0.512962	1.11 (0.92, 1.35)	0.26	0.657266	197	114	19.2311	9.68794e-06	0.653	43	114	24.027	0.000212529	0.693	152	114	18.0184	5.36235e-05	0.643
LacCer(d18:2/18:0)	1.03 (0.83, 1.29)	0.76	0.490617	1.11 (0.88, 1.42)	0.38	0.64634	1.03 (0.87, 1.22)	0.77	0.514656	1.11 (0.91, 1.35)	0.3	0.647891	197	114	-1.14077	0.941471	0.506	43	114	12.6434	0.361602	0.578	152	114	-4.43069	0.677912	0.525
PE(37:4)	1.04 (0.85, 1.28)	0.71	0.489425	1.02 (0.81, 1.28)	0.88	0.647653	1.03 (0.87, 1.23)	0.73	0.504787	1.09 (0.89, 1.33)	0.42	0.656586	197	114	28.3044	0.0253492	0.574	43	114	45.451	0.175239	0.566	152	114	23.4324	0.0411041	0.574
PG(36:0)	0.96 (0.78, 1.19)	0.74	0.489226	1.00 (0.80, 1.24)	0.98	0.648258	1.01 (0.85, 1.20)	0.93	0.484166	1.05 (0.88, 1.25)	0.59	0.656888	197	114	-0.390322	0.81902	0.503	43	114	-0.776058	0.857916	0.514	152	114	-0.279004	0.830761	0.5
DAG(18:2/18:2)	0.97 (0.78, 1.21)	0.8	0.488631	1.03 (0.82, 1.28)	0.8	0.646845	1.01 (0.84, 1.20)	0.96	0.483134	1.16 (0.96, 1.41)	0.13	0.663163	197	114	26.8645	0.000259806	0.624	43	114	47.2935	0.000527485	0.676	152	114	21.2677	0.00185453	0.611
TAG(18:1/18:1/18:1)	0.98 (0.80, 1.21)	0.86	0.488134	0.92 (0.74, 1.13)	0.41	0.649066	1.11 (0.93, 1.32)	0.25	0.518707	1.06 (0.88, 1.26)	0.55	0.647588	197	114	11.0769	7.01549e-05	0.625	43	114	11.8518	0.00414306	0.635	152	114	11.0478	0.000101557	0.624
PE(34:2)	0.99 (0.80, 1.22)	0.91	0.486645	0.97 (0.77, 1.23)	0.8	0.647148	0.94 (0.79, 1.12)	0.48	0.508028	0.96 (0.79, 1.17)	0.7	0.646454	197	114	16.0952	0.00374184	0.595	43	114	28.1812	0.00639009	0.647	152	114	12.7668	0.0157531	0.581
PC(38:5)b	1.01 (0.83, 1.23)	0.9	0.486049	1.04 (0.83, 1.30)	0.73	0.647451	0.93 (0.79, 1.10)	0.39	0.50464	0.98 (0.80, 1.19)	0.82	0.651217	197	114	-2.17614	0.455956	0.542	43	114	8.60677	0.980461	0.511	152	114	-5.18069	0.349053	0.552
CA125	1.14 (0.91, 1.44)	0.25	0.486048	0.76 (0.57, 1.01)	0.062	0.65515	1.51 (1.24, 1.83)	4e-05	0.584504	0.98 (0.75, 1.29)	0.91	0.666505	190	114	762.078	4.62909e-36	0.876	43	114	606.095	8.82323e-05	0.731	145	114	819.697	2.40236e-44	0.921
PC(36:5)b	1.05 (0.86, 1.28)	0.64	0.48585	1.07 (0.85, 1.34)	0.56	0.649571	0.98 (0.83, 1.15)	0.8	0.492561	1.01 (0.83, 1.22)	0.91	0.651671	197	114	3.89727	0.567496	0.498	43	114	13.3127	0.648941	0.494	152	114	1.51621	0.606609	0.499
PE(32:0)	0.94 (0.76, 1.17)	0.57	0.485255	0.89 (0.69, 1.13)	0.33	0.643715	0.91 (0.77, 1.08)	0.29	0.503903	0.95 (0.78, 1.15)	0.6	0.639422	197	114	21.7618	7.58735e-05	0.623	43	114	35.6027	0.000667072	0.658	152	114	18.1186	0.000460714	0.614
SM(33:1)	1.07 (0.87, 1.31)	0.51	0.485155	1.09 (0.87, 1.36)	0.48	0.643715	0.95 (0.81, 1.13)	0.58	0.531522	1.05 (0.86, 1.28)	0.64	0.642976	197	114	2.00133	0.413464	0.532	43	114	5.55605	0.29138	0.576	152	114	1.21091	0.55073	0.523
PE(42:8)	0.97 (0.80, 1.18)	0.74	0.484957	0.93 (0.76, 1.14)	0.46	0.641292	1.00 (0.84, 1.20)	1	0.524451	0.99 (0.83, 1.17)	0.87	0.64532	197	114	17.3318	0.014429	0.58	43	114	5.65724	0.173039	0.557	152	114	19.3342	0.0187509	0.582
CE(22:4)	1.01 (0.82, 1.25)	0.91	0.48456	1.10 (0.89, 1.37)	0.37	0.647653	0.91 (0.76, 1.10)	0.35	0.532553	0.99 (0.81, 1.20)	0.89	0.648571	197	114	-18.1402	0.00310687	0.591	43	114	-17.5665	0.0576351	0.599	152	114	-18.3165	0.00448561	0.589
DAG(18:0/18:2)	1.01 (0.82, 1.23)	0.95	0.482872	1.00 (0.81, 1.22)	0.99	0.645533	1.03 (0.87, 1.22)	0.71	0.480778	1.08 (0.91, 1.29)	0.37	0.654544	197	114	26.964	2.61393e-05	0.64	43	114	47.3458	0.000249376	0.659	152	114	21.9049	0.000142973	0.637
DAG(18:1/18:2)	0.98 (0.79, 1.21)	0.85	0.482872	0.98 (0.79, 1.22)	0.86	0.646643	1.04 (0.87, 1.24)	0.67	0.485123	1.13 (0.93, 1.36)	0.23	0.659156	197	114	28.598	9.34384e-06	0.644	43	114	42.8661	0.000441855	0.66	152	114	25.0086	4.5308e-05	0.641
Cer(d18:2/26:0)	1.00 (0.81, 1.24)	0.98	0.482375	1.08 (0.88, 1.34)	0.46	0.646239	0.90 (0.76, 1.06)	0.22	0.550228	1.03 (0.87, 1.23)	0.72	0.650839	197	114	-14.4726	0.0549413	0.565	43	114	-0.0819229	0.91486	0.509	152	114	-18.988	0.0201024	0.582
PE(38:2)	0.92 (0.75, 1.14)	0.47	0.482177	0.87 (0.69, 1.10)	0.25	0.643816	0.90 (0.75, 1.09)	0.28	0.507144	0.91 (0.74, 1.10)	0.32	0.644261	197	114	7.47833	0.108241	0.567	43	114	10.8665	0.0855411	0.594	152	114	5.69365	0.231351	0.556
Cer(d18:0/24:1)	1.00 (0.81, 1.24)	0.99	0.481779	1.02 (0.83, 1.25)	0.84	0.645936	0.91 (0.76, 1.09)	0.29	0.530049	0.95 (0.80, 1.13)	0.59	0.659307	197	114	20.7018	0.00134777	0.622	43	114	27.2054	0.00226686	0.671	152	114	19.4422	0.00569728	0.611
TAG(16:0/18:1/18:2)	1.00 (0.81, 1.24)	0.97	0.479893	0.99 (0.79, 1.23)	0.91	0.645432	1.13 (0.94, 1.36)	0.18	0.534983	1.18 (0.98, 1.43)	0.088	0.660593	197	114	24.0564	4.69932e-09	0.694	43	114	25.9801	4.36342e-05	0.699	152	114	23.8473	1.0163e-08	0.695
PE(36:5)	1.02 (0.82, 1.27)	0.85	0.479694	0.99 (0.78, 1.26)	0.94	0.648157	0.99 (0.83, 1.18)	0.9	0.475401	1.00 (0.82, 1.21)	0.97	0.647739	197	114	23.6207	0.00058212	0.601	43	114	33.4631	0.0120587	0.597	152	114	20.4121	0.00161262	0.6
Cer(d16:1/20:0)	1.01 (0.83, 1.23)	0.92	0.479396	1.02 (0.82, 1.28)	0.83	0.649066	0.97 (0.82, 1.15)	0.72	0.5109	1.02 (0.85, 1.24)	0.8	0.650159	197	114	-0.822842	0.908761	0.499	43	114	6.72605	0.482595	0.526	152	114	-2.84111	0.864089	0.492
DAG(16:0/22:6)	1.06 (0.86, 1.30)	0.57	0.477609	1.07 (0.86, 1.33)	0.53	0.647451	1.04 (0.89, 1.23)	0.61	0.467742	1.08 (0.90, 1.29)	0.41	0.652125	197	114	47.5041	9.64691e-08	0.684	43	114	66.5748	0.000221891	0.67	152	114	42.7823	2.81364e-07	0.689
PI(36:5)	1.02 (0.84, 1.25)	0.82	0.476715	1.04 (0.83, 1.31)	0.72	0.648561	0.92 (0.78, 1.10)	0.38	0.490205	0.94 (0.76, 1.16)	0.57	0.648344	197	114	8.53504	0.102551	0.56	43	114	22.3617	0.235778	0.553	152	114	4.88839	0.133652	0.562
PE(38:5)b	1.02 (0.83, 1.26)	0.87	0.472247	0.95 (0.74, 1.20)	0.65	0.645734	1.01 (0.85, 1.20)	0.87	0.467742	0.98 (0.81, 1.20)	0.88	0.64721	197	114	17.4699	0.00963681	0.579	43	114	25.234	0.0866749	0.568	152	114	15.2347	0.0151723	0.581
PE(34:3)	0.95 (0.77, 1.17)	0.61	0.470658	0.92 (0.73, 1.15)	0.46	0.640283	1.01 (0.84, 1.21)	0.92	0.476874	0.95 (0.79, 1.15)	0.63	0.633676	197	114	15.5729	0.00203844	0.611	43	114	19.7063	0.00571277	0.631	152	114	14.567	0.00557369	0.605
AcylCarnitine(18:3)	1.12 (0.93, 1.34)	0.24	0.462814	1.01 (0.82, 1.25)	0.92	0.647047	1.15 (0.99, 1.34)	0.074	0.546104	1.03 (0.87, 1.21)	0.74	0.651822	197	114	18.2253	0.164025	0.551	43	114	-3.99703	0.581433	0.487	152	114	24.817	0.0510276	0.569
PE(34:1)	1.02 (0.84, 1.24)	0.82	0.459637	0.94 (0.74, 1.19)	0.62	0.645634	1.09 (0.92, 1.29)	0.3	0.549345	1.01 (0.83, 1.23)	0.94	0.647512	197	114	25.0382	7.13744e-06	0.648	43	114	27.89	0.00360043	0.644	152	114	24.672	9.48177e-06	0.651
PI(38:5)c	1.05 (0.87, 1.27)	0.63	0.459537	1.04 (0.82, 1.32)	0.72	0.647451	0.99 (0.84, 1.17)	0.94	0.465091	0.98 (0.79, 1.21)	0.83	0.656434	197	114	14.3467	0.136015	0.476	43	114	31.8393	0.41014	0.508	152	114	9.58611	0.144024	0.533
PE(38:1)	1.01 (0.83, 1.22)	0.95	0.453381	0.96 (0.78, 1.18)	0.7	0.643816	0.96 (0.80, 1.15)	0.65	0.490573	0.95 (0.78, 1.14)	0.56	0.645471	197	114	8.68446	0.0740494	0.557	43	114	9.56753	0.143474	0.568	152	114	7.90634	0.126977	0.55
DAG(18:0/18:1)	1.04 (0.85, 1.28)	0.71	0.452388	0.96 (0.79, 1.18)	0.73	0.643311	1.06 (0.90, 1.25)	0.49	0.469657	1.02 (0.87, 1.20)	0.81	0.650008	197	114	11.592	0.0011763	0.626	43	114	21.5175	0.00786785	0.628	152	114	9.47499	0.00198779	0.629
AcylCarnitine(18:2)	1.02 (0.85, 1.23)	0.8	0.452289	1.00 (0.83, 1.21)	0.99	0.650177	1.02 (0.87, 1.20)	0.78	0.507512	0.93 (0.77, 1.11)	0.41	0.655073	197	114	89.5403	0.264915	0.518	43	114	-4.58217	0.610223	0.537	152	114	117.044	0.136382	0.531
PE(42:7)	1.05 (0.87, 1.27)	0.61	0.419521	1.03 (0.84, 1.26)	0.78	0.641595	1.06 (0.88, 1.27)	0.54	0.54684	1.03 (0.86, 1.23)	0.76	0.654393	197	114	26.2469	5.99538e-05	0.629	43	114	17.8371	0.00222521	0.63	152	114	27.9234	0.000133751	0.626
